# Supplementary material for: Bovine proteins containing poly-glutamine repeats are often polymorphic and enriched for components of transcriptional regulatory complexes
Source: BMC Genomics. 2010 Nov 23;11:654. doi: 10.1186/1471-2164-11-654 (PMC3014979; doi:10.1186/1471-2164-11-654)
Supplement: Additional file 1 — Bovine poly-Q encoding genes. This file contains details of the bovine poly-Q encoding genes including gene symbols, gene and protein accessions, GLEAN5 accessions [19], the number, sizes and purities of poly-Q tracts encoded in each gene and corresponding annotation information for human orthologs. The reciprocal mapping highlighted human orthologs that map to more than one GLEAN5 model which may represent local assembly issues in the bovine genome assembly, incomplete gene models or inability to discriminate between paralogs. Also included are multiple accessions for some bovine genes which are used to discriminate between splice variants. Bovine genes containing poly-Q tracts that were not present in their human or murine orthologs are bolded. The purity of each tract was defined by a combination of G (for CAG) or A (for CAA) symbols followed by numbers. Genes that were assessed for polymorphic variation in the large cattle diversity panel are also listed with the number of identified alleles. [file 1471-2164-11-654-S1.XLS]

## Sheet: Poly-Q genes
btau_gene	btau_pro	btau_polyQs	btau_glean	Q-tract encoding sequence	Allele Number	hsap_gene	hsap_pro	hspa_polyQs	hsap_glean
LOC789743	XP_001256404	5 7 5	GLEAN_16258	G4A1; G3A1G3; G5		ZNF853	NP_067678		GLEAN_01780,GLEAN_25597
LOC538494	XP_580670	7	GLEAN_25423	A1G1A2G1		ZFR	NP_057191	7	GLEAN_25423
ZFP36L2	XP_001251997	5	GLEAN_24821	A1G4		ZFP36L2	NP_008818	7	GLEAN_24821
ZFHX4	XP_879660	5	GLEAN_01619	A1G1A3		ZFHX4	NP_078997	7	GLEAN_01619
LOC506392	XP_869297	5	GLEAN_13306	G5		XPO4	NP_071904		GLEAN_13306
LOC614786	XP_871504	6	GLEAN_21445	A1G5		WWTR1	NP_056287	6	GLEAN_21445
LOC539120	XP_584969	14	GLEAN_12586	G4A1G7A2		VEZF1	NP_009077	18	GLEAN_12586
LOC524925	XP_603264	6	GLEAN_23139	G2A1G2A1		TTK	NP_003309		GLEAN_23139
LOC615335	XP_872208	6	GLEAN_16607	G3A1G2		TP73L	NP_003713	6	GLEAN_04849,GLEAN_16607
LOC515105	XP_593064	5	GLEAN_11024	G5		TP73	NP_005418		GLEAN_11024
LOC539135	XP_885168	8	GLEAN_01121	G8		TOX3	XP_049037	10 5	GLEAN_01121,GLEAN_15798
LOC539135	XP_885168	8	GLEAN_01121	G8		TOX3	XP_936608	10 5	GLEAN_01121
LOC539135	XP_885168	8	GLEAN_01121	G8		TOX3	XP_946123	10 5	GLEAN_01121,GLEAN_15798
LOC539135	XP_885168	8	GLEAN_01121	G8		TOX3	XP_950046	10 5	GLEAN_01121,GLEAN_15798
TOLLIP	NP_001035050	5	GLEAN_11546	G1A1G3		TOLLIP	NP_061882		GLEAN_11546
LOC784737	XP_001252476	5 6	GLEAN_02059	G1A1G3; G3A1G2		TOB1	NP_005740	5 6	GLEAN_02059
MGC134447	NP_001070543	5 6	GLEAN_02059	G1A1G3; G3A1G2		TOB1	NP_005740	5 6	GLEAN_02059
LOC784737	XP_001252504	5 6	GLEAN_02059	G1A1G3; G3A1G2		TOB1	NP_005740	5 6	GLEAN_02059
TNS1	NP_777191	12	GLEAN_04463	G4A1G7		TNS1	NP_072174	9	GLEAN_04463
LOC528167	XP_001252396	7 12	GLEAN_16392	G3A1G3; G5A1G6		TNRC6B	NP_001020014	7 8	GLEAN_16392
LOC528167	XP_606579	7 12	GLEAN_16392	G3A1G3; G5A1G6		TNRC6B	NP_055903	7 7	GLEAN_16392
LOC528167	XP_001252364	7 12	GLEAN_16392	G3A1G3; G5A1G6		TNRC6B	NP_055903	7 7	GLEAN_16392
LOC541118	XP_614640	7	GLEAN_04840	G5A1G1		TNRC6A	NP_065898	8	GLEAN_04840
TNRC4	NP_001070313	12	GLEAN_23555	G6A1G4A1		TNRC4	NP_009116	15	GLEAN_23555
LOC506913	XP_886547	5 8 9 7 19	GLEAN_08249,GLEAN_08250	G5; G8; G6A1G2; G2A2G3A1; A1G4A1G1A1G11		TNRC15	NP_056390	5 8 9 7 6	GLEAN_08249,GLEAN_08250
TMCC2	NP_001070603	5 6	GLEAN_04589,GLEAN_04590	G5; G6		TMCC2	NP_055673	6	GLEAN_04589,GLEAN_04590
LOC510486	XP_587626	6	GLEAN_15985	G6		TMCC1	NP_001017395	6	GLEAN_15985
LOC510486	XP_587626	6	GLEAN_15985	G6		TMCC1	NP_055823	6	GLEAN_15985
LOC613713	XP_880071	6	GLEAN_00193	G5A1		TITF1	NP_003308		GLEAN_00193
LOC539845	XP_871145	18	GLEAN_17771	G5A1G4A1G1A1G5	5	THAP11	NP_065190	29	GLEAN_17771
LOC510032	XP_587114	10	GLEAN_19851	G2A1G7		TFEB	NP_009093	10	GLEAN_19851
LOC509448	XP_586405	6	GLEAN_23772	G2A1G3		TFCP2	NP_005644	10	GLEAN_20341
LOC523151	XP_601446	8 17	GLEAN_21487	G8A1; G6A2G9		TCF20	NP_005641	6 5 5	GLEAN_21487
LOC523151	XP_601446	8 17	GLEAN_21487	G8A1; G6A2G9		TCF20	NP_852469	6 5 5	GLEAN_21487
LOC523151	XP_601446	8 17	GLEAN_21487	G8A1; G6A2G9		TCF20	XP_001128637	6 5 5	GLEAN_21487
LOC516578	NP_001069210	19	GLEAN_20240	G5A1G13	4	TBP	NP_003185	38	GLEAN_25671
LOC508637	XP_585441	7	GLEAN_14167	G7		SUSD4	NP_001032252	7	GLEAN_14167
LOC508637	XP_585441	7	GLEAN_14167	G7		SUSD4	NP_060452	7	GLEAN_14167
LOC537603	XP_617776	7	GLEAN_09823	G7		STXBP5	NP_640337	6	GLEAN_09823
LOC540995	XP_614025	7	GLEAN_00992	G7	3	ST6GALNAC5	NP_112227	12	GLEAN_00992
SP1	XP_001252851	5	GLEAN_03224	G1A4		SP1	NP_612482		GLEAN_03224
LOC534321	XP_614052	5	GLEAN_15937	G1A1G1A1G1		SOX6	NP_059978	5	GLEAN_15937
LOC534321	XP_001250845	5	GLEAN_15937	G1A1G1A1G1		SOX6	NP_201583	5	GLEAN_15937
LOC534321	XP_001250747	5	GLEAN_15937	G1A1G1A1G1		SOX6	NP_201583	5	GLEAN_15937
LOC614897	XP_871635	5	GLEAN_17862	G5		SLFNL1	NP_659427		GLEAN_17862
LOC614946	XP_885023	5	GLEAN_25222	G2A1G2		SLC39A13	NP_689477	5	GLEAN_25222
LOC506539	XP_582999	5	GLEAN_10377	G5		SIK3	NP_079440	10	GLEAN_10377
LOC541016	XP_614113	9	GLEAN_07930	G2A1G2A1G3		SFRS15	NP_065757	7	GLEAN_07930,GLEAN_12511
LOC618226	XP_875648	5	GLEAN_05313	G1A1G3		SFPQ	NP_005057	5	GLEAN_05313
LOC504381	XP_871359	5	GLEAN_06816	G5		SF3A1	NP_005868	5	GLEAN_06816
LOC541229	XP_885933	6	GLEAN_18967	A1G5		SF1	NP_004621	6	GLEAN_18967
LOC541229	XP_001254089	6	GLEAN_18967	A1G5		SF1	NP_973724	6	GLEAN_18967
LOC541229	XP_001254089	6	GLEAN_18967	A1G5		SF1	NP_973727	6	GLEAN_18967
LOC541229	XP_872759	6	GLEAN_18967	A1G5		SF1	NP_973724	6	GLEAN_18967
LOC514028	XP_591812	7	GLEAN_17986	G7		SART2	NP_037484	6	GLEAN_17986
RUNX2	ENSBTAT00000006227	21	na	G3A2G3A1G5A1G3A1G2	1	RUNX2	NP_001015051	23	na
LOC511675	XP_589060	6	GLEAN_19788	G3A1G1A1		RSPO1	NP_001033722	7	GLEAN_19788
LOC528972	XP_607410	6	GLEAN_20996	G6		RAI1	NP_109590	14	GLEAN_20996
LOC511736	XP_884362	5	GLEAN_00835	G5		RABEP2	NP_079092	5	GLEAN_00835
LOC614521	XP_871153	6	GLEAN_02670	G4A1G1		RAB35	NP_006852	6	GLEAN_02670
LOC511970	XP_886894	7	GLEAN_20722	G7		QRICH1	NP_060200	6	GLEAN_20722
LOC511970	XP_886894	7	GLEAN_20722	G7		QRICH1	NP_942581	6	GLEAN_20722
LOC511970	XP_001253384	7	GLEAN_20722	G7		QRICH1	NP_942581	6	GLEAN_20722
LOC511970	XP_589399	7	GLEAN_20722	G7		QRICH1	NP_942581	6	GLEAN_20722
LOC782746	XP_001251356	7	GLEAN_04262	G7		PURA	NP_005850	7	GLEAN_04262
LOC540170	XP_869549	7	GLEAN_21978	G7		PUM2	NP_056132	6	GLEAN_21978
LOC511489	XP_588833	9	GLEAN_00907	G9		PRR8	NP_444271	5	GLEAN_00907
LOC515324	XP_881339	5	GLEAN_06120	G5		PROX1	NP_002754	5	GLEAN_06120
LOC506031	XP_001250986	8 5	GLEAN_01929	G7A1; G5		PRKCBP1	NP_036540		GLEAN_01929
LOC506031	XP_001251158	8 5	GLEAN_01929	G7A1; G5		PRKCBP1	NP_898869		GLEAN_01929
LOC506031	XP_872031	8 5	GLEAN_01929	G7A1; G5		PRKCBP1	NP_898868		GLEAN_01929
LOC506031	XP_884459	8 5	GLEAN_01929	G7A1; G5		PRKCBP1	NP_898869		GLEAN_01929
PRELID1	NP_001033227	6	GLEAN_01456	G6		PRELID1	XP_947282	6	GLEAN_01456
PRELID1	NP_001033227	6	GLEAN_01456	G6		PRELID1	XP_950867	6	GLEAN_25601
PRELID1	NP_001033227	6	GLEAN_01456	G6		PRELID1	XP_950868	6	GLEAN_01456
PRELID1	NP_001033227	6	GLEAN_01456	G6		PRELID1	NP_037369	6	GLEAN_01456
LOC783497	XP_001251160	13	GLEAN_07829	G11A1G1		PPP1R14C	NP_112211	5	GLEAN_07829
LOC540135	XP_591758	10	GLEAN_20448	G7A1G2		PHLDA1	NP_031376	15	GLEAN_20448
LOC534916	XP_877864	6	GLEAN_16314	A1G2A3		PHC3	NP_079223	6	GLEAN_16314
LOC534916	XP_614852	6	GLEAN_16314	A1G2A3		PHC3	NP_079223	6	GLEAN_16314
LOC540021	XP_590962	5 11	GLEAN_15134	G5; G8A1G2		PHC1	XP_939259	5 15	GLEAN_15134
LOC540021	XP_590962	5 11	GLEAN_15134	G5; G8A1G2		PHC1	XP_950277	5 15	GLEAN_15134
LOC540021	XP_590962	5 11	GLEAN_15134	G5; G8A1G2		PHC1	NP_004417	5 15	GLEAN_15134
LOC532406	XP_610923	6 5	GLEAN_22545	G6; G5		PERQ1	NP_072096	6	GLEAN_22545
LOC618232	XP_875654	6 10 5 7	GLEAN_22351	G6; G10; G5; G7		PCQAP	NP_001003891	8 5 11 5 8 6 16	GLEAN_08196,GLEAN_22351
LOC618232	XP_875654	6 10 5 7	GLEAN_22351	G6; G10; G5; G7		PCQAP	NP_056973	8 5 11 5 8 6 16	GLEAN_08196,GLEAN_22351
LOC507691	XP_584350	5	GLEAN_26371	G5		PCNT	NP_006022		na
LOC616745	XP_873944	7 5	GLEAN_10607	G2A1G2		PATL2	NP_689929		GLEAN_13905
LOC784732	XP_001252954	6	GLEAN_19731,GLEAN_19732	A2G4		PASD1	NP_775764		na
LOC614497	XP_871123	6	GLEAN_18407	A1G5		PALM2-AKAP2	NP_009134	6	GLEAN_18407
LOC614497	XP_871123	6	GLEAN_18407	A1G5		PALM2-AKAP2	NP_671492	6	GLEAN_18407
LOC538953	XP_876837	7	GLEAN_02681	A1G3A1G2		OTX2	NP_068374	7	GLEAN_02681
LOC538953	XP_876928	7	GLEAN_02681	A1G3A1G2		OTX2	NP_758840	7	GLEAN_02681
LOC614886	XP_871621	5	GLEAN_12812	G3A1G1		OR1F1	NP_036492		GLEAN_18482
LOC538941	XP_583812	5	GLEAN_12815	G3A1G1		OR1F1	NP_036492		GLEAN_18482
ODAM	XP_870336	5	GLEAN_22127	A1G4	1	ODAM	NP_060325		GLEAN_22127
MGC137666	NP_001068753	8	GLEAN_23365	G3A1G2A1G1		NUP54	NP_059122	5	GLEAN_23365
LOC513286	XP_611487	8	na	G3A1G2A1G1		NUP54	NP_059122	5	GLEAN_23365
MGC142865	NP_001070302	9	GLEAN_15506	G9		NUMBL	NP_004747	20	GLEAN_15506
LOC789694	XP_001256369	5	GLEAN_19118	G5		NUFIP2	NP_065823	6	GLEAN_11084
LOC781847	XP_001250303	8	GLEAN_11084	G8		NUFIP2	NP_065823	6	GLEAN_11084
LOC516044	XP_594174	7	GLEAN_01494	G7		NSUN2	NP_060225		GLEAN_01494
LOC541305	XP_615597	5	GLEAN_18238	G5		NR5A2	NP_995582		GLEAN_18238
LOC528877	XP_607313	7	GLEAN_26790	G7		NR4A3	NP_775292		GLEAN_13281,GLEAN_26790
NR2F2	NP_776827	5	GLEAN_11406	G5		NR2F2	NP_066285	5	GLEAN_11406
NR2F1	NP_786998	5	GLEAN_02379	G5		NR2F1	NP_005645		GLEAN_02379
NR1H2	NP_001014883	8	GLEAN_01984	G8		NR1H2	NP_009052		GLEAN_01984
MGC128851	NP_001040019	6	GLEAN_07422	G2A1G3		NONO	NP_031389	6	GLEAN_07422
LOC786555	XP_001251084	6	GLEAN_14788	G2A1G3		NONO	NP_031389	6	GLEAN_07422
LOC541276	XP_870830	6	GLEAN_14788	G2A1G3		NONO	NP_031389	6	GLEAN_07422
NKX2-3	NP_001029848	5	GLEAN_17331	G3A1G1		NKX2-3	NP_660328		GLEAN_17331
NFYA	NP_001014956	5	GLEAN_19868	G5	1	NFYA	NP_002496	5	GLEAN_19868
LOC538523	XP_883069	5 9 12	GLEAN_20278	G1G3; G1A1G1A1G2A1G1A1; G4A2G3A2G		NFAT5	NP_006590	5 10 17	GLEAN_20278
LOC538523	XP_883069	5 9 12	GLEAN_20278	G1G3; G1A1G1A1G2A1G1A1; G4A2G3A2G		NFAT5	NP_619727	5 10 17	GLEAN_20278
LOC538523	XP_883069	5 9 12	GLEAN_20278	G1G3; G1A1G1A1G2A1G1A1; G4A2G3A2G		NFAT5	NP_619728	5 10 17	GLEAN_20278
LOC538523	XP_883069	5 9 12	GLEAN_20278	G1G3; G1A1G1A1G2A1G1A1; G4A2G3A2G		NFAT5	NP_775321	5 10 17	GLEAN_20278
LOC538523	XP_883069	5 9 12	GLEAN_20278	G1G3; G1A1G1A1G2A1G1A1; G4A2G3A2G		NFAT5	NP_775322	5 10 17	GLEAN_20278
LOC507663	XP_871804	10	GLEAN_09544	G10	2	NCOR1	NP_006302	7	GLEAN_09544
LOC508899	XP_585747	16 12	GLEAN_05151	A1G5A1G4A1G2A1G1; G5A1G4A2		NCOA6	NP_054790	25 9	GLEAN_05151
LOC523707	XP_602010	7 10	GLEAN_01927	A1G3A1G4A1		NCOA3	NP_006525	5 29	GLEAN_01927
LOC523707	XP_602010	7 10	GLEAN_01927	A1G3A1G4A1		NCOA3	NP_858045	5 29	GLEAN_01927
LOC787839	XP_001254564	5	GLEAN_09584	G5		MSL-1	XP_937175	5	GLEAN_09584
LOC787839	XP_001254564	5	GLEAN_09584	G5		MSL-1	XP_937190	5	GLEAN_09584
LOC787839	XP_001254564	5	GLEAN_09584	G5		MSL-1	XP_937200	5	GLEAN_09584
LOC787839	XP_001254564	5	GLEAN_09584	G5		MSL-1	XP_948788	5	GLEAN_09584
LOC787839	XP_001254564	5	GLEAN_09584	G5		MSL-1	XP_948795	5	GLEAN_09584
LOC786290	XP_001254018	18 13	GLEAN_18171	G1A1G1A3G6A1G1A1G3; G9A1G2A1		MN1	NP_002421	5 6 28	GLEAN_18171
LOC519864	XP_598095	5	GLEAN_13232	G5		MLLT10	NP_004632		GLEAN_13231,GLEAN_13232,GLEAN_13233
LOC789336	XP_001256119	5 6	GLEAN_18342	G1A1G11; G5; G5A1G3A1G5	4	MLL3	NP_067053	8 5	GLEAN_18342
LOC789336	XP_001256119	5 6	GLEAN_18342	G1A1G11; G5; G5A1G3A1G5	4	MLL3	NP_733751	8 5	GLEAN_18342
LOC506805	XP_583302	7 5 14 6 6 6 7 8 9 8 8 8 7 8 6 8 5 8 5	GLEAN_23340	G6A1; G3A1G1; G4A1G5A1G3; A1G2A1G1A1; A1G5; G2A1G3; G5A1G1; A1G12; A1G4; A1G1A1G3A1G1; G5		MLL2	NP_003473	6 9 14 6 11 6 8 5 5 7 5 8 7 6 10 8 7 5 5	GLEAN_23340
LOC509011	XP_585886	9	GLEAN_16386,GLEAN_16387	G9		MKL1	NP_065882	5	GLEAN_16387
MINK	XP_001254074	5 5 8	GLEAN_02122	G5; G3A1G1; G4A1G1		MINK1	NP_001020108	5 8 5	GLEAN_02122
MINK	XP_001254087	5 5 8	GLEAN_02122	G5; G3A1G1; G4A1G1		MINK1	NP_056531	5 8 5	GLEAN_02122
MINK	XP_874558	5 5 8	GLEAN_02122	G5; G3A1G1; G4A1G1		MINK1	NP_722549	5 8 5	GLEAN_02122
MINK	XP_887675	5 5 8	GLEAN_02122	G5; G3A1G1; G4A1G1		MINK1	NP_733763	5 8 5	GLEAN_02122
LOC532556	XP_874348	10	GLEAN_22021,GLEAN_22022	G4A1G1A3G1		MGA	XP_937813	8	GLEAN_22021,GLEAN_22022
LOC532556	XP_874348	10	GLEAN_22021,GLEAN_22022	G4A1G1A3G1		MGA	XP_937820	8	GLEAN_22021,GLEAN_22022
LOC532556	XP_874348	10	GLEAN_22021,GLEAN_22022	G4A1G1A3G1		MGA	XP_944389	8	GLEAN_22021,GLEAN_22022
LOC532556	XP_874348	10	GLEAN_22021,GLEAN_22022	G4A1G1A3G1		MGA	XP_949185	8	GLEAN_22021,GLEAN_22022
LOC533820	XP_613349	5	GLEAN_03193	G5		MEGF9	XP_376905		GLEAN_03193
LOC407231	XP_611642	5	GLEAN_24914	G5	1	MEF2A	NP_005578	11	GLEAN_24914
LOC407231	XP_001251390	5	GLEAN_24914	G5	1	MEF2A	NP_005578	11	GLEAN_24914
LOC616966	XP_874215	5	GLEAN_20995	G5		MED9	NP_060489	5	GLEAN_20995
MED15	NP_001092645	6 10 5	na	G6; G10; G5	3	MED15			na
LOC538979	XP_584077	6 5	GLEAN_09855	G4A1G1; G2A1G2		MED12L	NP_443728	6 5	GLEAN_09855,GLEAN_14581
LOC520974	XP_599229	27 5 23 6 5	GLEAN_07418	G6A1G2A1G1A1G13A1G1; G5; G2A1G5A1G2A1G5A1G3A2; G6; G1A3G1+E255	5	MED12	NP_005111	26 6 26 7 5	GLEAN_07418
LOC540588	XP_612220	6 11	GLEAN_25356	G6; G4A1G1A1G4		MAML3	NP_061187	21 18 8	GLEAN_22368,GLEAN_25356
LOC521194	XP_599454	5 6 5 5 7	GLEAN_07831	G1A1G3; A1G3G2; A2G2A; A1G4; G7		MAML2	NP_115803	34 7 27	GLEAN_07831
LOC521194	XP_599454	5 6 5 5 7	GLEAN_07831	G1A1G3; A1G6; A2G2A; A1G4; G7		MAML2	NP_005482	11 10	na
LRRC4	NP_001014938	5	GLEAN_16790	G5		LRRC4	NP_071426		GLEAN_16790
LOC527134	XP_605523	7	GLEAN_22548	G7	3	LRCH4	NP_002310		GLEAN_22548
LOC786557	XP_001254205	5	GLEAN_09858	G5		LRCH3	NP_116162		GLEAN_09858,GLEAN_11960
LOC617871	XP_875290	5	GLEAN_11476	G4A1		LOC729370	XP_001126161		na
LOC510296	XP_587423	6	GLEAN_15611	G4A1		LMX1A	NP_796372	6	GLEAN_15611,GLEAN_18811
LOC510296	XP_587423	6	GLEAN_15611	G4A1		LMX1A	NP_796373	6	GLEAN_15611
LIN7A	XP_001252168	10	GLEAN_13150	G3A1G4A2		LIN7A	NP_004655	10	GLEAN_13150
LOC617525	XP_874893	7	GLEAN_13925	G7		LIMD1	NP_055055	6	GLEAN_13925
MGC143239	NP_001070387	5	GLEAN_03511	G5		KIAA1949	XP_934960	8	GLEAN_03511
MGC143239	NP_001070387	5	GLEAN_03511	G5		KIAA1949	XP_941179	8	GLEAN_03511
MGC143239	NP_001070387	5	GLEAN_03511	G5		KIAA1949	XP_941253	8	GLEAN_03511
MGC143239	NP_001070387	5	GLEAN_03511	G5		KIAA1949	XP_941296	8	GLEAN_03511
MGC143239	NP_001070387	5	GLEAN_03511	G5		KIAA1949	XP_946747	8	GLEAN_03511
LOC614438	XP_871026	7	GLEAN_08350	G6A1		KIAA1946	NP_803237	16	GLEAN_08350
LOC534180	XP_873779	7 7 5	GLEAN_00560	G7; G7; G5		KCNN3	NP_002240	12 19 5	GLEAN_00560
LOC534180	XP_873779	7 7 5	GLEAN_00560	G7; G7; G5		KCNN3	NP_740752	5	GLEAN_00560
LOC534180	XP_613851	5	GLEAN_00560	G7; G7; G5		KCNN3	NP_002240	12 19 5	GLEAN_00560
JUN	XP_001249362	6	GLEAN_01104	G5A1		JUN	NP_002219	5	GLEAN_01104
LOC781067	XP_001249421	5	GLEAN_13367	G1A1G1A1G1		JMJD1C	NP_004232	5 5	GLEAN_13367
LOC781067	XP_001249361	5	GLEAN_13367	G1A1G1A1G1		JMJD1C	NP_004232	5 5	GLEAN_13367
MGC148741	XP_871568	5	GLEAN_18738	G1A1G1A1G1		IXL	NP_060062	5	GLEAN_18738
LOC505886	XP_582250	5	GLEAN_23124	G5		IQGAP3	NP_839943		GLEAN_23124
MGC138137	NP_001069512	5	GLEAN_19307	A1G1A1G2		INTS7	NP_056249	5	GLEAN_19307
ING1L	XP_879606	8	GLEAN_21625	G8		ING2	NP_001555	5	GLEAN_21625
LOC782019	XP_001250148	10	GLEAN_26456	G5A1G4		IER5L	NP_982258	8	GLEAN_26456
LOC615059	XP_871851	15	GLEAN_26320	G15	9	HTT	NP_002102	23	GLEAN_19404
LOC534770	XP_001252125	6	GLEAN_05231	G1A1G2A2		HNRPDL	NP_112740	6	GLEAN_17150
LOC534770	XP_881910	6	GLEAN_17150	G1A1G2A2		HNRPDL	NP_005454	6	GLEAN_17150
LOC534770	XP_881910	6	GLEAN_17150	G1A1G2A2		HNRPDL	NP_112740	6	GLEAN_17150
LOC527471	XP_882423	5	GLEAN_17151	G1A1G3		HNRPD	NP_001003810	5	GLEAN_17151
LOC527471	XP_882423	5	GLEAN_17151	G1A1G3		HNRPD	NP_002129	5	GLEAN_17151
LOC527471	XP_001252170	5	GLEAN_17151	G1A1G3		HNRPD	NP_112737	5	GLEAN_17151
LOC527471	XP_001252170	5	GLEAN_17151	G1A1G3		HNRPD	NP_112738	5	GLEAN_17151
LOC519165	XP_597378	8	GLEAN_23072	G1A2G3A2		HLX1	NP_068777	8	GLEAN_23072
LOC535415	XP_615498	5	GLEAN_15213,GLEAN_15214	G1A1G3		HDAC9	NP_055522	5	GLEAN_15213
LOC535415	XP_615498	5	GLEAN_15213,GLEAN_15214	G1A1G3		HDAC9	NP_478056	5	GLEAN_15213,GLEAN_15214
LOC535415	XP_615498	5	GLEAN_15213,GLEAN_15214	G1A1G3		HDAC9	NP_478057	5	GLEAN_15213
LOC535415	XP_615498	5	GLEAN_15213,GLEAN_15214	G1A1G3		HDAC9	NP_848510	5	GLEAN_15213,GLEAN_15214
LOC515550	XP_873320	5	GLEAN_01039			GRIPAP1	NP_064522	5	GLEAN_01039
LOC535415	XP_615498	5	GLEAN_15213,GLEAN_15214	G1A1G3		HDAC9	NP_848512	5	GLEAN_15213,GLEAN_15214
LOC515550	XP_873320	5	GLEAN_01039	G3A1G1		GRIPAP1	NP_064522	5	GLEAN_01039
MGC142652	XP_001250795	6	GLEAN_20790	G6		GLS	NP_055720		GLEAN_20790
LOC513712	XP_591447	10 5	GLEAN_09959,GLEAN_09960	G10; G5		GLG1	NP_036333	12	GLEAN_09959,GLEAN_09960
FXC1	NP_001035620	11	GLEAN_02848	G10A1	18	FXC1	NP_036324	7	GLEAN_02848
LOC517537	XP_595709	8	GLEAN_05319	G5A1G2		FRMPD3	XP_042978	27	GLEAN_05319
LOC517537	XP_595709	8	GLEAN_05319	G5A1G2		FRMPD3	XP_942100	27	GLEAN_05319
LOC505502	XP_001249622	33 5	GLEAN_05198	G2A1G7A1G1A1G5A1G4A2G3A1G3; G5		FOXP2	NP_055306	40 10	GLEAN_05198
LOC505502	XP_581793	33 5	GLEAN_05198	G2A1G7A1G1A1G5A1G4A2G3A1G3; G5		FOXP2	NP_683696	40 10	GLEAN_05198
LOC505502	XP_581793	33 5	GLEAN_05198	G2A1G7A1G1A1G5A1G4A2G3A1G3; G5		FOXP2	NP_683697	40 10	GLEAN_05198
LOC505502	XP_581793	33 5	GLEAN_05198	G2A1G7A1G1A1G5A1G4A2G3A1G3; G5		FOXP2	NP_683698	40 10	GLEAN_05198
LOC515903	XP_001249522	6 7	GLEAN_12158	G5; G2A1G3A1		FOXP1	NP_001012523	6	GLEAN_12158
LOC515903	XP_883885	6 7	GLEAN_12158	G5; G2A1G3A1		FOXP1	NP_116071	6 7	GLEAN_12158
LOC515903	XP_883665	6 7	GLEAN_12158	G5; G2A1G3A1		FOXP1	NP_116071	6 7	GLEAN_12158
LOC515903	XP_883824	6 7	GLEAN_12158	G5; G2A1G3A1		FOXP1	NP_116071	6 7	GLEAN_12158
LOC540703	XP_612715	5	GLEAN_00449	G5		FOXJ2	NP_060886	8	GLEAN_00449
HNF-3b	XP_599153	5	GLEAN_16383	G5		FOXA2	NP_710141		GLEAN_16383
LOC508172	XP_584914	7 5	GLEAN_09804	G1A1G5; G3A1G1		FBXO11	NP_079409		GLEAN_09804
MGC129081	NP_001039835	8	GLEAN_23016	G1A1G6	3	FAM48A	NP_001014308	6 6	GLEAN_23016
MGC129081	NP_001039835	8	GLEAN_23016	G1A1G6	3	FAM48A	NP_060039	6	GLEAN_23016
LOC781820	XP_001250331	10	GLEAN_02633	G10	6	FAM155A	XP_001133620	9 6	GLEAN_02633
LOC781820	XP_001250331	10	GLEAN_02633	G10	6	FAM155A	XP_001128712	9 6	GLEAN_02633
LOC539532	XP_587937	10	GLEAN_08717	G9A1	3	EXDL2	NP_060669		GLEAN_08717
LOC538310	XP_878269	16	GLEAN_07933	G16		EP400	NP_056224	29	GLEAN_07933,GLEAN_07965
LOC505453	XP_581740	5 15	GLEAN_18431,GLEAN_20128	G5; G5A1G3A1G5		EP300	NP_001420	6	GLEAN_21505
EAF2	NP_001039972	5	GLEAN_07995	G3A2G3A1G5A1G3A1G2		EAF2	NP_060926	5	GLEAN_07995
DHX29	XP_869453	8	GLEAN_10416	G5A3		DHX29	NP_061903	8	GLEAN_10416
CXXC1	NP_001019688	8	GLEAN_03521	G8		CXXC1	NP_055408	6	GLEAN_03521
LOC505453	XP_581740	5 15	GLEAN_18431,GLEAN_20128	G5; G5A1G3A1G5	4	CREBBP	NP_004371	5 18	GLEAN_18431
LOC537016	XP_880185	5	GLEAN_12077	G5		CPEB3	NP_055727		GLEAN_12077
LOC525110	XP_603456	12	GLEAN_13064	G4A1G7		CHERP	NP_006378	12	GLEAN_13064
LOC505123	XP_581363	7	GLEAN_02303	G6A1		CHD1	NP_001261	9	GLEAN_02303
CDX2	XP_876098	6	GLEAN_06949	A1G3A1G1		CDX2	NP_001256	7	GLEAN_06949
LOC511830	XP_589247	5	GLEAN_19235	G5		CDX1	NP_001795	5	GLEAN_19235
LOC511802	XP_589209	5	GLEAN_08762	G1A1G3		CDC2L6	NP_055891	5	GLEAN_14199
CCDC89	NP_001039897	5	GLEAN_06211	G5		CCDC89	NP_689936		GLEAN_06211
LOC540863	XP_613480	5	GLEAN_11229	A3G2		CCDC18	NP_996769	5	GLEAN_11229,GLEAN_19603
CACNA1A	NP_001068597	6	GLEAN_05532,GLEAN_05533	G6	3	CACNA1A	NP_075461	11	GLEAN_05532,GLEAN_05533
MGC151957	NP_001069773	6	GLEAN_02563	G4A1G1		C9orf43	NP_689999	8	GLEAN_02563
LOC615152	XP_871977	5	GLEAN_17114	G2A1G2		C8orf34	NP_443190	5	GLEAN_17114
LOC539572	XP_588126	5	GLEAN_08945	A1G4		C4orf21	NP_619643		GLEAN_08945
MGC127628	NP_001030558	5	GLEAN_08578	G1A1G3		C1orf77	NP_056422	5	GLEAN_08578
LOC786087	XP_001253877	5	GLEAN_08578	G1A1G3		C1orf77	NP_056422	5	GLEAN_08578
LOC505848	XP_582206	9	GLEAN_18127	G9A1		C14orf43	NP_919254	6 8	GLEAN_18127
LOC613845	XP_870112	12	GLEAN_14420	A2G2A1G7		C14orf4	NP_078772	25	GLEAN_14420
LOC782651	XP_001251288	8	GLEAN_10832	G8	1	C10orf26	NP_060257		GLEAN_10832
LOC540056	XP_591217	8	GLEAN_10832	G8		C10orf26	NP_060257		GLEAN_10832
LOC787674	XP_001254203	5	GLEAN_04767	G5		BHLHB8	NP_803238	5	GLEAN_04767
LOC538553	XP_001250541	6	GLEAN_26417	G3A1G2		BAT2D1	NP_055987	6	GLEAN_01545
LOC538553	XP_001250447	6	GLEAN_26417	G3A1G2		BAT2	NP_542417		GLEAN_26417
LOC538553	XP_001250581	6	GLEAN_26417	G3A1G2		BAT2	NP_542417		GLEAN_26417
LOC538553	XP_581077	6	GLEAN_26417	G3A1G2		BAT2	NP_542417		GLEAN_26417
LOC505073	XP_873443	7	GLEAN_19508	G3A1G2		BAT2	NP_542417		GLEAN_26417
LOC539708	XP_588902	5	GLEAN_00683	G5		BARHL2	NP_064447		GLEAN_00683
LOC786025	XP_001253844	10	GLEAN_11172	G2A2G6		BAHCC1	XP_932347		GLEAN_11172
LOC790880	XP_001257249	7	GLEAN_23153	G4A2		ATXN3	NP_004984	10	GLEAN_10770
LOC790880	XP_001257249	7	GLEAN_23153	G4A2		ATXN3	NP_109376	10	GLEAN_10770
LOC532649	XP_611789	8	GLEAN_20740	G8		ATXN2	NP_002964	23	GLEAN_20740
LOC616394	XP_886703	8	GLEAN_05760	G8		ATXN2	NP_002964	23	GLEAN_20740
LOC514473	XP_592333	6	GLEAN_05906	G5A1		ATRX	XP_001128623	6	GLEAN_08886
LOC514473	XP_592333	6	GLEAN_05906	G5A1		ATRX	XP_947000	6	GLEAN_05906
LOC514473	XP_592333	6	GLEAN_05906	G5A1		ATRX	NP_000480	6	GLEAN_08886
LOC514473	XP_592333	6	GLEAN_05906	G5A1		ATRX	NP_612114	6	GLEAN_08886
LOC514473	XP_592333	6	GLEAN_05906	G5A1		ATRX	NP_612115	6	GLEAN_08886
LOC513125	XP_590763	9	GLEAN_13168	G1A1G6A1		ATN1	NP_001007027	19	GLEAN_13168
LOC513125	XP_590763	9	GLEAN_13168	G1A1G6A1		ATN1	NP_001931	19	GLEAN_13168
LOC506862	XP_583368	6	GLEAN_19439	G6		ATG9B	NP_775952	6	GLEAN_19439
ATBF1	ENSBTAT00000061595	11 5 5 5	na	G6A5; G5; G4A1; G4A1		ATBF1	NP_001158238	19 8 5 5 6	na
LOC538107	XP_879654	5	GLEAN_04208	G1A2G2		ASXL3	XP_290811	5	GLEAN_04208
LOC538107	XP_879654	5	GLEAN_04208	G1A2G2		ASXL3	XP_942466	5	GLEAN_04208
ARNT	NP_776418	5	GLEAN_23570	G4A		ARNT	NP_001659	5	GLEAN_23570
ARNT	NP_776418	5	GLEAN_23570	G4A		ARNT	NP_848514	5	GLEAN_23570
LOC517876	XP_596055	5	GLEAN_06489	G1A1G3		ARID2	NP_689854	5	GLEAN_06489
LOC540181	XP_592084	7 5	GLEAN_06913	G6A1; G5		ARID1A	NP_006006	8 5	GLEAN_06913,GLEAN_06917
LOC540181	XP_001252069	7 5	GLEAN_06913	G6A1; G5		ARID1A	NP_624361	8 5	GLEAN_06913,GLEAN_06917
LOC539724	XP_588979	8 8	GLEAN_14237	G3A1G4; G3A1G4	1	AR	NP_000035	23 6 5	GLEAN_14237,GLEAN_16641
LOC515571	XP_593610	5 6	GLEAN_00982,GLEAN_00983	G5; G6		APBA1	NP_001154		GLEAN_00982,GLEAN_00983
LOC512359	XP_589866	5	GLEAN_06025	G6		ANKRD56	NP_001025041	5	GLEAN_06025
LOC508405	XP_001251826	6	GLEAN_11812	A2G1A1G1		ANKRD17	NP_115593	6	GLEAN_11812
LOC508405	XP_001251864	6	GLEAN_11812	A2G1A1G1		ANKRD17	NP_115593	6	GLEAN_11812
LOC508405	XP_585174	6	GLEAN_11812	A2G1A1G1		ANKRD17	NP_115593	6	GLEAN_11812
AMOTL2	XP_580824	5	GLEAN_24855	G5		AMOTL2	NP_057285	5	GLEAN_24855
LOC535509	XP_879786	5	GLEAN_21471	G5		AMOT	NP_573572		GLEAN_21471
AMD1	NP_776415	5	GLEAN_08744	G1A2G2		AMD1	NP_001028231	5	GLEAN_08744
AMD1	NP_776415	5	GLEAN_08744	G1A2G2		AMD1	NP_001625	5	GLEAN_08744
LOC781048	XP_001249394	6	GLEAN_09700	G1A2G2		AMD1	NP_001625	5	GLEAN_08744
LOC614497	XP_871123	6	GLEAN_18407	A1G5		AKAP2	NP_001004065	6	GLEAN_18407
LOC525343	XP_603695	12	GLEAN_03480	G1A1G9A1	3	ABCF1	NP_001020262	10	GLEAN_03480
LOC525343	XP_001254428	12	GLEAN_03480	G1A1G9A1	3	ABCF1	NP_001081	10	GLEAN_03480
LOC532546	XP_611658	6 8	GLEAN_13450	G6; G8		AAK1	NP_055726	7 14	GLEAN_13450
