# Supplementary material for: Bovine proteins containing poly-glutamine repeats are often polymorphic and enriched for components of transcriptional regulatory complexes
Source: BMC Genomics. 2010 Nov 23;11:654. doi: 10.1186/1471-2164-11-654 (PMC3014979; doi:10.1186/1471-2164-11-654)
Supplement: Additional file 4 — Functional clustering of bovine poly-Q encoding genes. Summary table listing enriched Functional Annotation Clusters and functional terms significantly associated with the bovine poly-Q encoding genes. The analysis was performed using DAVID analysis tools [26]. The conservative high stringency option was elected. P-values were corrected for multiple testing using the Benjamini correction. The enrichment score for a Functional Annotation Cluster is the -log (geometric mean of the term P-values within the cluster). An enrichment score ≥1.3 was considered significant. [file 1471-2164-11-654-S4.XLS]

## Sheet: DAVID 2008 Functional Clusterin
Functional Group 1	Median: 1.9479598637614628E-23	Geo: 4.336728926316364E-22	MKL1, ATXN3, MED9, PROX1, MLLT10, SFPQ, OTX2, NCOA3, NCOA6, CREBBP, TFCP2, CDX1, SP1, PURA, ARID2, LMX1A, ARID1A, NKX2-3, BHLHB8, LIMD1, WWTR1, CHD1, MLL2, EAF2, JMJD1C, NR4A3, NR2F1, FOXP2, TBP, FOXA2, SF1, EP300, MLL3, NONO, CXXC1, MAML3, ATN1, MEF2A, MAML2, CDX2, HNRPD, RAI1, HNRPDL, VEZF1, NFAT5, NCOR1, TP73, NR1H2, AR, RAB35, TFEB, FOXJ2, SMARCA2, BARHL2, FOXP1, ING2, ATXN3L, MED12, JUN, TCF…
Category	Term	Count	%	PValue	Genes	List Total	Pop Hits	Pop Total	Fold Enrichment	Bonferroni	Benjamini	FDR
GOTERM_BP_ALL	GO:0006355~regulation of transcription, DNA-dependent	72	0.426	2.5225e-25	MKL1, ATXN3, MED9, PROX1, MLLT10, SFPQ, OTX2, NCOA3, NCOA6, CREBBP, TFCP2, CDX1, SP1, PURA, ARID2, LMX1A, ARID1A, NKX2-3, BHLHB8, LIMD1, WWTR1, CHD1, MLL2, EAF2, JMJD1C, NR4A3, NR2F1, FOXP2, TBP, FOXA2, SF1, EP300, MLL3, NONO, CXXC1, MAML3, ATN1, MEF2A, MAML2, CDX2, HNRPD, RAI1, HNRPDL, VEZF1, NFAT5, NCOR1, TP73, NR1H2, AR, RAB35, TFEB, FOXJ2, SMARCA2, BARHL2, FOXP1, ING2, ATXN3L, MED12, JUN, TCF…	128	2432	15360	3.55263	1.32532e-21	1.32532e-21	4.8255e-22
GOTERM_BP_ALL	GO:0006351~transcription, DNA-dependent	72	0.426	9.94246e-25	MKL1, ATXN3, MED9, PROX1, MLLT10, SFPQ, OTX2, NCOA3, NCOA6, CREBBP, TFCP2, CDX1, SP1, PURA, ARID2, LMX1A, ARID1A, NKX2-3, BHLHB8, LIMD1, WWTR1, CHD1, MLL2, EAF2, JMJD1C, NR4A3, NR2F1, FOXP2, TBP, FOXA2, SF1, EP300, MLL3, NONO, CXXC1, MAML3, ATN1, MEF2A, MAML2, CDX2, HNRPD, RAI1, HNRPDL, VEZF1, NFAT5, NCOR1, TP73, NR1H2, AR, RAB35, TFEB, FOXJ2, SMARCA2, BARHL2, FOXP1, ING2, ATXN3L, MED12, JUN, TCF…	128	2487	15360	3.47407	5.22377e-21	2.61189e-21	1.90198e-21
GOTERM_BP_ALL	GO:0032774~RNA biosynthetic process	72	0.426	1.07033e-24	MKL1, ATXN3, MED9, PROX1, MLLT10, SFPQ, OTX2, NCOA3, NCOA6, CREBBP, TFCP2, CDX1, SP1, PURA, ARID2, LMX1A, ARID1A, NKX2-3, BHLHB8, LIMD1, WWTR1, CHD1, MLL2, EAF2, JMJD1C, NR4A3, NR2F1, FOXP2, TBP, FOXA2, SF1, EP300, MLL3, NONO, CXXC1, MAML3, ATN1, MEF2A, MAML2, CDX2, HNRPD, RAI1, HNRPDL, VEZF1, NFAT5, NCOR1, TP73, NR1H2, AR, RAB35, TFEB, FOXJ2, SMARCA2, BARHL2, FOXP1, ING2, ATXN3L, MED12, JUN, TCF…	128	2490	15360	3.46988	5.62353e-21	1.87451e-21	2.04753e-21
GOTERM_BP_ALL	GO:0019219~regulation of nucleobase, nucleoside, nucleotide and nucleic acid metabolic process	74	0.4379	1.37955e-24	MKL1, ATXN3, MED9, PROX1, MLLT10, SFPQ, OTX2, NCOA3, NCOA6, CREBBP, ZFP36L2, TFCP2, CDX1, SP1, PURA, ARID2, LMX1A, ARID1A, NKX2-3, BHLHB8, LIMD1, WWTR1, CHD1, MLL2, EAF2, JMJD1C, NR4A3, FOXA2, NR2F1, FOXP2, TBP, SF1, EP300, MLL3, NONO, CXXC1, MAML3, ATN1, MEF2A, MAML2, CDX2, HNRPD, RAI1, HNRPDL, VEZF1, NFAT5, NCOR1, TP73, NR1H2, AR, LRCH4, RAB35, TFEB, FOXJ2, SMARCA2, BARHL2, FOXP1, ING2, ATXN3L,…	128	2658	15360	3.34086	7.24813e-21	1.81203e-21	2.63905e-21
GOTERM_BP_ALL	GO:0045449~regulation of transcription	73	0.432	2.19346e-24	MKL1, ATXN3, MED9, PROX1, MLLT10, SFPQ, OTX2, NCOA3, NCOA6, CREBBP, TFCP2, CDX1, SP1, PURA, ARID2, LMX1A, ARID1A, NKX2-3, BHLHB8, LIMD1, WWTR1, CHD1, MLL2, EAF2, JMJD1C, NR4A3, NR2F1, FOXP2, TBP, FOXA2, SF1, EP300, MLL3, NONO, CXXC1, MAML3, ATN1, MEF2A, MAML2, CDX2, HNRPD, RAI1, HNRPDL, VEZF1, NFAT5, NCOR1, TP73, NR1H2, AR, LRCH4, RAB35, TFEB, FOXJ2, SMARCA2, BARHL2, FOXP1, ING2, ATXN3L, MED12, J…	128	2598	15360	3.37182	1.15245e-20	2.30489e-21	4.19606e-21
GOTERM_BP_ALL	GO:0016070~RNA metabolic process	78	0.4615	2.80458e-24	MKL1, ATXN3, MED9, PROX1, MLLT10, SFPQ, OTX2, NCOA3, NCOA6, CREBBP, ZFP36L2, TNRC4, TFCP2, CDX1, SP1, PURA, ARID2, LMX1A, ARID1A, CHERP, NKX2-3, BHLHB8, LIMD1, WWTR1, CHD1, MLL2, EAF2, NR4A3, JMJD1C, FOXA2, TBP, NR2F1, FOXP2, SF1, EP300, MLL3, NONO, CXXC1, MAML3, ATN1, MEF2A, MAML2, SF3A1, CDX2, HNRPD, RAI1, HNRPDL, VEZF1, NFAT5, NCOR1, TP73, NR1H2, AR, RAB35, TFEB, NSUN2, FOXJ2, SMARCA2, BARHL2,…	128	3020	15360	3.09934	1.47353e-20	2.45588e-21	5.36513e-21
GOTERM_BP_ALL	GO:0006350~transcription	74	0.4379	3.27688e-24	MKL1, ATXN3, MED9, PROX1, MLLT10, SFPQ, OTX2, NCOA3, NCOA6, CREBBP, TFCP2, CDX1, SP1, PURA, ARID2, LMX1A, ARID1A, NKX2-3, BHLHB8, LIMD1, WWTR1, CHD1, MLL2, EAF2, JMJD1C, NR4A3, NR2F1, FOXP2, TBP, FOXA2, SF1, EP300, MLL3, NONO, CXXC1, MAML3, ATN1, MEF2A, MAML2, CDX2, HNRPD, RAI1, HNRPDL, VEZF1, NFAT5, NCOR1, TP73, NR1H2, AR, LRCH4, RAB35, TFEB, FOXJ2, SMARCA2, BARHL2, FOXP1, IQGAP3, ING2, ATXN3L, …	128	2695	15360	3.29499	1.72167e-20	2.45953e-21	6.26861e-21
GOTERM_BP_ALL	GO:0010468~regulation of gene expression	74	0.4379	1.44631e-23	MKL1, ATXN3, MED9, PROX1, MLLT10, SFPQ, OTX2, NCOA3, NCOA6, CREBBP, TFCP2, CDX1, SP1, PURA, ARID2, LMX1A, ARID1A, NKX2-3, BHLHB8, LIMD1, WWTR1, CHD1, MLL2, EAF2, JMJD1C, NR4A3, FOXA2, NR2F1, FOXP2, TBP, SF1, EP300, MLL3, NONO, CXXC1, PUM2, MAML3, ATN1, MEF2A, MAML2, CDX2, HNRPD, RAI1, HNRPDL, VEZF1, NFAT5, NCOR1, TP73, NR1H2, AR, LRCH4, RAB35, TFEB, FOXJ2, SMARCA2, BARHL2, FOXP1, ING2, ATXN3L, ME…	128	2760	15360	3.21739	7.59892e-20	9.49865e-21	2.76677e-20
SP_PIR_KEYWORDS	Transcription regulation	61	0.3609	1.94796e-23	MKL1, ATXN3, MED9, PROX1, SFPQ, NCOA3, NCOA6, CREBBP, TFCP2, CDX1, SP1, PURA, ARID2, LMX1A, ARID1A, NKX2-3, BHLHB8, WWTR1, MLL2, EAF2, NR4A3, NR2F1, FOXP2, FOXA2, SF1, EP300, MLL3, NONO, CXXC1, MAML3, MAML2, MEF2A, CDX2, HNRPD, HNRPDL, VEZF1, NFAT5, TP73, NCOR1, NR1H2, AR, TFEB, FOXJ2, SMARCA2, BARHL2, FOXP1, ING2, ATXN3L, MED12, JUN, TCF20, NR5A2, SOX6, ZNF500, NR2F2, HDAC9, ZFHX4, ARNT, C14orf4…	146	1754	17599	4.19214	2.07653e-20	1.03826e-20	3.10279e-20
GOTERM_BP_ALL	GO:0031323~regulation of cellular metabolic process	75	0.4438	2.83752e-23	MKL1, ATXN3, MED9, PROX1, MLLT10, SFPQ, OTX2, NCOA3, NCOA6, CREBBP, ZFP36L2, TFCP2, CDX1, SP1, PURA, ARID2, LMX1A, ARID1A, NKX2-3, BHLHB8, LIMD1, WWTR1, CHD1, MLL2, EAF2, JMJD1C, NR4A3, FOXA2, TBP, NR2F1, FOXP2, SF1, EP300, MLL3, NONO, CXXC1, PUM2, MAML3, ATN1, MEF2A, MAML2, CDX2, HNRPD, RAI1, HNRPDL, VEZF1, NFAT5, NCOR1, TP73, NR1H2, AR, LRCH4, RAB35, TFEB, FOXJ2, SMARCA2, BARHL2, FOXP1, ING2, A…	128	2873	15360	3.13261	1.49083e-19	1.65648e-20	5.42814e-20
GOTERM_BP_ALL	GO:0019222~regulation of metabolic process	76	0.4497	4.16757e-23	MKL1, ATXN3, MED9, PROX1, MLLT10, SFPQ, OTX2, NCOA3, NCOA6, CREBBP, ZFP36L2, TFCP2, CDX1, SP1, PURA, ARID2, LMX1A, ARID1A, NKX2-3, BHLHB8, LIMD1, WWTR1, CHD1, MLL2, EAF2, JMJD1C, NR4A3, FOXA2, TBP, NR2F1, FOXP2, SF1, EP300, MLL3, NONO, CXXC1, PUM2, MAML3, ATN1, MEF2A, MAML2, CDX2, HNRPD, RAI1, HNRPDL, VEZF1, NFAT5, NCOR1, TP73, NR1H2, AR, LRCH4, RAB35, TFEB, SPTBN5, FOXJ2, SMARCA2, BARHL2, FOXP1,…	128	2975	15360	3.06555	2.18964e-19	2.18964e-20	7.9725e-20
SP_PIR_KEYWORDS	Transcription	61	0.3609	4.53286e-23	MKL1, ATXN3, MED9, PROX1, SFPQ, NCOA3, NCOA6, CREBBP, TFCP2, SP1, PURA, ARID2, LMX1A, ARID1A, NKX2-3, BHLHB8, WWTR1, MLL2, EAF2, NR4A3, NR2F1, FOXP2, TBP, FOXA2, SF1, EP300, MLL3, NONO, CXXC1, MAML3, MAML2, MEF2A, CDX2, HNRPD, HNRPDL, VEZF1, NFAT5, TP73, NCOR1, NR1H2, AR, TFEB, FOXJ2, SMARCA2, BARHL2, FOXP1, ING2, ATXN3L, MED12, JUN, TCF20, NR5A2, SOX6, ZNF500, NR2F2, HDAC9, ZFHX4, ARNT, C14orf43…	146	1783	17599	4.12395	4.83203e-20	1.61068e-20	7.22012e-20
GOTERM_BP_ALL	GO:0010467~gene expression	81	0.4793	6.84187e-21	MKL1, ATXN3, MED9, PROX1, MLLT10, SFPQ, OTX2, NCOA3, NCOA6, CREBBP, TNRC4, TFCP2, CDX1, SP1, PURA, ARID2, LMX1A, ARID1A, CHERP, NKX2-3, BHLHB8, LIMD1, CHD1, WWTR1, MLL2, EAF2, NR4A3, JMJD1C, FOXA2, TBP, NR2F1, FOXP2, SF1, EP300, MLL3, NONO, CXXC1, PUM2, MAML3, ATN1, MEF2A, MAML2, SF3A1, CDX2, HNRPD, RAI1, HNRPDL, VEZF1, NFAT5, NCOR1, TP73, NR1H2, AR, LRCH4, RAB35, TFEB, NSUN2, FOXJ2, SMARCA2, BAR…	128	3686	15360	2.637	3.59472e-17	3.26793e-18	1.30884e-17
GOTERM_BP_ALL	GO:0006139~nucleobase, nucleoside, nucleotide and nucleic acid metabolic process	84	0.497	2.44364e-20	MKL1, ATXN3, MED9, PROX1, MLLT10, SFPQ, OTX2, NCOA3, NCOA6, CREBBP, ZFP36L2, TNRC4, TFCP2, CDX1, POLG, SP1, PURA, ARID2, LMX1A, ARID1A, CHERP, EP400, BHLHB8, NKX2-3, LIMD1, CHD1, WWTR1, MLL2, EAF2, NR4A3, JMJD1C, FOXA2, TBP, NR2F1, FOXP2, SF1, EP300, ANKRD17, MLL3, NONO, CXXC1, MAML3, ATN1, MEF2A, MAML2, SF3A1, CDX2, HNRPD, RAI1, HNRPDL, VEZF1, NFAT5, NCOR1, TP73, NR1H2, AR, LRCH4, RAB35, TFEB, N…	128	4051	15360	2.48827	1.28389e-16	1.06991e-17	4.67465e-17
GOTERM_BP_ALL	GO:0050794~regulation of cellular process	82	0.4852	1.80005e-16	MKL1, ATXN3, MED9, PROX1, MLLT10, SFPQ, OTX2, NCOA3, NCOA6, CREBBP, ZFP36L2, TFCP2, CDX1, SP1, PURA, ARID2, LMX1A, ARID1A, AMOT, NKX2-3, BHLHB8, LIMD1, WWTR1, CHD1, MLL2, EAF2, NR4A3, JMJD1C, FOXA2, TBP, NR2F1, FOXP2, SF1, EP300, MLL3, NONO, CXXC1, PUM2, MAML3, ATN1, TOB1, MEF2A, MAML2, MN1, TTK, CDX2, HNRPD, RAI1, HNRPDL, VEZF1, NFAT5, NCOR1, TP73, NR1H2, AR, LRCH4, RAB35, TFEB, SPTBN5, FOXJ2, S…	128	4422	15360	2.22524	1.16662e-12	8.9706e-14	4.21885e-13
GOTERM_BP_ALL	GO:0050789~regulation of biological process	84	0.497	1.35944e-15	MKL1, ATXN3, MED9, LIN7A, PROX1, MLLT10, SFPQ, OTX2, NCOA3, NCOA6, CREBBP, ZFP36L2, TFCP2, CDX1, SP1, PURA, ARID2, LMX1A, ARID1A, AMOT, NKX2-3, BHLHB8, LIMD1, WWTR1, CHD1, AKAP2, MLL2, EAF2, NR4A3, JMJD1C, FOXA2, TBP, NR2F1, FOXP2, SF1, EP300, MLL3, NONO, CXXC1, PUM2, MAML3, ATN1, TOB1, MEF2A, MAML2, MN1, TTK, CDX2, HNRPD, RAI1, HNRPDL, VEZF1, NFAT5, NCOR1, TP73, NR1H2, AR, LRCH4, RAB35, TFEB, SP…	128	4759	15360	2.11809	6.99973e-12	4.99933e-13	2.55351e-12
GOTERM_BP_ALL	GO:0065007~biological regulation	85	0.503	1.47173e-13	MKL1, ATXN3, MED9, LIN7A, PROX1, MLLT10, SFPQ, OTX2, NCOA3, NCOA6, CREBBP, ZFP36L2, TFCP2, CDX1, SP1, PURA, ARID2, LMX1A, ARID1A, AMOT, NKX2-3, BHLHB8, LIMD1, WWTR1, CHD1, AKAP2, MLL2, EAF2, NR4A3, JMJD1C, FOXA2, TBP, NR2F1, FOXP2, SF1, EP300, MLL3, NONO, CXXC1, PUM2, MAML3, ATN1, TOB1, MEF2A, MAML2, MN1, TTK, CDX2, HNRPD, RAI1, HNRPDL, VEZF1, NFAT5, NCOR1, TP73, NR1H2, CACNA1A, AR, LRCH4, RAB35,…	128	5238	15360	1.94731	7.73471e-10	4.83419e-11	2.81619e-10
Functional Group 2	Median: 2.3957300495421505E-14	Geo: 2.1362152123779058E-14	PASD1, MKL1, ATXN2, ATXN3, MED9, PROX1, MLLT10, SFPQ, OTX2, NCOA3, NCOA6, CREBBP, ZFP36L2, TNRC4, PHC3, BMP2K, TFCP2, CDX1, BAT2, NUP54, SP1, ARID2, PURA, LMX1A, EP400, ARID1A, BHLHB8, NKX2-3, THAP11, CHD1, WWTR1, MLL2, EAF2, NR4A3, JMJD1C, XPO4, FOXA2, TBP, FOXP2, NR2F1, C14orf4, SF1, EP300, ANKRD17, MLL3, NONO, RSPO1, CXXC1, MAML3, ATN1, MEF2A, MAML2, SF3A1, CDX2, HNRPD, RAI1, HNRPDL, VEZF1, NU…
Category	Term	Count	%	PValue	Genes	List Total	Pop Hits	Pop Total	Fold Enrichment	Bonferroni	Benjamini	FDR
GOTERM_CC_ALL	GO:0005634~nucleus	95	0.5621	1.70346e-21	PASD1, MKL1, ATXN2, ATXN3, MED9, PROX1, MLLT10, SFPQ, OTX2, NCOA3, NCOA6, CREBBP, ZFP36L2, TNRC4, PHC3, BMP2K, TFCP2, CDX1, BAT2, NUP54, SP1, ARID2, PURA, LMX1A, EP400, ARID1A, BHLHB8, NKX2-3, THAP11, CHD1, WWTR1, MLL2, EAF2, NR4A3, JMJD1C, XPO4, FOXA2, TBP, FOXP2, NR2F1, C14orf4, SF1, EP300, ANKRD17, MLL3, NONO, RSPO1, CXXC1, MAML3, ATN1, MEF2A, MAML2, SF3A1, CDX2, HNRPD, RAI1, HNRPDL, VEZF1, NU…	138	4664	15857	2.34049	1.4786e-18	1.4786e-18	2.64283e-18
GOTERM_CC_ALL	GO:0043231~intracellular membrane-bound organelle	107	0.6331	1.57514e-14	PASD1, ST6GALNAC5, OTX2, NCOA3, GRIPAP1, ZFP36L2, TNRC4, TFCP2, BAT2, NUP54, SP1, LMX1A, ARID1A, THAP11, WWTR1, GLS, JMJD1C, NR2F1, FOXP2, C14orf4, RSPO1, NONO, ATN1, MAML2, SF3A1, CDX2, RAI1, VEZF1, NFAT5, TP73, NR1H2, CACNA1A, AR, LRCH4, RABEP2, FOXJ2, NSUN2, FOXP1, FBXO11, ATXN3L, JUN, MGA, ARNT, NCOR2, SFRS15, NFYA, ATXN2, MKL1, ATXN3, MED9, PROX1, MLLT10, SFPQ, NCOA6, CREBBP, PHC3, BMP2K, CD…	138	7191	15857	1.70977	1.36842e-11	6.84208e-12	2.44582e-11
GOTERM_CC_ALL	GO:0043227~membrane-bound organelle	107	0.6331	1.63888e-14	PASD1, ST6GALNAC5, OTX2, NCOA3, GRIPAP1, ZFP36L2, TNRC4, TFCP2, BAT2, NUP54, SP1, LMX1A, ARID1A, THAP11, WWTR1, GLS, JMJD1C, NR2F1, FOXP2, C14orf4, RSPO1, NONO, ATN1, MAML2, SF3A1, CDX2, RAI1, VEZF1, NFAT5, TP73, NR1H2, CACNA1A, AR, LRCH4, RABEP2, FOXJ2, NSUN2, FOXP1, FBXO11, ATXN3L, JUN, MGA, ARNT, NCOR2, SFRS15, NFYA, ATXN2, MKL1, ATXN3, MED9, PROX1, MLLT10, SFPQ, NCOA6, CREBBP, PHC3, BMP2K, CD…	138	7194	15857	1.70905	1.42624e-11	4.75409e-12	2.54907e-11
GOTERM_CC_ALL	GO:0043229~intracellular organelle	115	0.6805	2.39573e-14	PASD1, PCNT, ST6GALNAC5, OTX2, TNS1, NCOA3, GRIPAP1, ZFP36L2, TNRC4, TFCP2, BAT2, NUP54, SP1, LMX1A, ARID1A, THAP11, WWTR1, GLS, JMJD1C, NR2F1, FOXP2, C14orf4, SPRR2E, RSPO1, NONO, ATN1, MAML2, SF3A1, CDX2, RAI1, VEZF1, NFAT5, TP73, NR1H2, CACNA1A, AR, LRCH4, RABEP2, FOXJ2, NSUN2, FOXP1, FBXO11, ATXN3L, JUN, MGA, ARNT, NCOR2, SFRS15, NFYA, MKL1, ATXN2, ATXN3, MED9, PROX1, MLLT10, SFPQ, NCOA6, CRE…	138	8288	15857	1.59437	2.08153e-11	5.20384e-12	3.72036e-11
GOTERM_CC_ALL	GO:0043226~organelle	115	0.6805	2.50117e-14	PASD1, PCNT, ST6GALNAC5, OTX2, TNS1, NCOA3, GRIPAP1, ZFP36L2, TNRC4, TFCP2, BAT2, NUP54, SP1, LMX1A, ARID1A, THAP11, WWTR1, GLS, JMJD1C, NR2F1, FOXP2, C14orf4, SPRR2E, RSPO1, NONO, ATN1, MAML2, SF3A1, CDX2, RAI1, VEZF1, NFAT5, TP73, NR1H2, CACNA1A, AR, LRCH4, RABEP2, FOXJ2, NSUN2, FOXP1, FBXO11, ATXN3L, JUN, MGA, ARNT, NCOR2, SFRS15, NFYA, MKL1, ATXN2, ATXN3, MED9, PROX1, MLLT10, SFPQ, NCOA6, CRE…	138	8292	15857	1.5936	2.16827e-11	4.33653e-12	3.87579e-11
GOTERM_CC_ALL	GO:0044424~intracellular part	121	0.716	4.09996e-11	PASD1, PCNT, ST6GALNAC5, OTX2, TNS1, NCOA3, GRIPAP1, ZFP36L2, TNRC4, TFCP2, BAT2, NUP54, SP1, LMX1A, ARID1A, THAP11, WWTR1, GLS, JMJD1C, NR2F1, FOXP2, C14orf4, SPRR2E, RSPO1, NONO, PUM2, ATN1, MAML2, SF3A1, CDX2, RAI1, VEZF1, PPP1R14C, NFAT5, TP73, NR1H2, CACNA1A, AR, LRCH4, RABEP2, FOXJ2, NSUN2, FOXP1, FBXO11, ATXN3L, JUN, MGA, NUMBL, ARNT, NCOR2, NFYA, SFRS15, TOLLIP, MKL1, ATXN2, ATXN3, MED9, …	138	9906	15857	1.40355	3.55877e-08	5.93128e-09	6.36089e-08
GOTERM_CC_ALL	GO:0005622~intracellular	124	0.7337	1.87913e-10	PASD1, PCNT, ST6GALNAC5, OTX2, TNS1, NCOA3, GRIPAP1, ZFP36L2, TNRC4, TFCP2, BAT2, NUP54, SP1, LMX1A, ARID1A, THAP11, WWTR1, GLS, JMJD1C, NR2F1, FOXP2, C14orf4, SPRR2E, RSPO1, NONO, PUM2, ATN1, MAML2, SF3A1, CDX2, RAI1, VEZF1, PPP1R14C, NFAT5, TP73, NR1H2, CACNA1A, AR, LRCH4, RABEP2, FOXJ2, NSUN2, FOXP1, FBXO11, ATXN3L, JUN, MGA, NUMBL, ARNT, NCOR2, NFYA, SFRS15, TOLLIP, MKL1, ATXN2, ATXN3, MED9, …	138	10544	15857	1.35132	1.63108e-07	2.33012e-08	2.91538e-07
Functional Group 3	Median: 1.558056841832565E-8	Geo: 1.3608003433471772E-9	MKL1, ATXN3, MED9, PROX1, ST6GALNAC5, MLLT10, CDC2L6, SFPQ, OTX2, NCOA3, NCOA6, CREBBP, ZFP36L2, TNRC4, TFCP2, BMP2K, CDX1, POLG, SP1, ARID2, PURA, LMX1A, EP400, CHERP, ARID1A, BHLHB8, NKX2-3, LIMD1, CHD1, WWTR1, MLL2, EAF2, AAK1, NR4A3, JMJD1C, FOXA2, TBP, FOXP2, NR2F1, SF1, EP300, ANKRD17, MLL3, NONO, CXXC1, MINK1, MAML3, ATN1, MEF2A, MAML2, SF3A1, TTK, CDX2, HNRPD, RAI1, HNRPDL, VEZF1, NFAT5, …
Category	Term	Count	%	PValue	Genes	List Total	Pop Hits	Pop Total	Fold Enrichment	Bonferroni	Benjamini	FDR
GOTERM_BP_ALL	GO:0043283~biopolymer metabolic process	88	0.5207	1.04348e-14	MKL1, ATXN3, MED9, PROX1, ST6GALNAC5, MLLT10, CDC2L6, SFPQ, OTX2, NCOA3, NCOA6, CREBBP, ZFP36L2, TNRC4, TFCP2, BMP2K, CDX1, POLG, SP1, ARID2, PURA, LMX1A, EP400, CHERP, ARID1A, BHLHB8, NKX2-3, LIMD1, CHD1, WWTR1, MLL2, EAF2, AAK1, NR4A3, JMJD1C, FOXA2, TBP, FOXP2, NR2F1, SF1, EP300, ANKRD17, MLL3, NONO, CXXC1, MINK1, MAML3, ATN1, MEF2A, MAML2, SF3A1, TTK, CDX2, HNRPD, RAI1, HNRPDL, VEZF1, NFAT5, …	128	5361	15360	1.96978	5.48313e-11	3.65541e-12	1.99618e-11
GOTERM_BP_ALL	GO:0043170~macromolecule metabolic process	95	0.5621	4.55996e-10	MKL1, ATXN3, MED9, LIN7A, PROX1, ST6GALNAC5, MLLT10, CDC2L6, SFPQ, OTX2, NCOA3, TNS1, NCOA6, CREBBP, ZFP36L2, TNRC4, BMP2K, TFCP2, CDX1, POLG, SP1, ARID2, PURA, LMX1A, EP400, CHERP, ARID1A, BHLHB8, NKX2-3, LIMD1, CHD1, WWTR1, MLL2, EAF2, AAK1, NR4A3, JMJD1C, FOXA2, TBP, FOXP2, NR2F1, SF1, EP300, ANKRD17, MLL3, NONO, CXXC1, PUM2, MINK1, MAML3, ATN1, MEF2A, MAML2, SF3A1, TTK, CDX2, HNRPD, RAI1, HNR…	128	7216	15360	1.57982	2.3958e-06	1.14086e-07	8.72313e-07
GOTERM_BP_ALL	GO:0044238~primary metabolic process	100	0.5917	1.55806e-08	ST6GALNAC5, OTX2, TNS1, NCOA3, ZFP36L2, TNRC4, TFCP2, SP1, LMX1A, ARID1A, LIMD1, WWTR1, AAK1, GLS, JMJD1C, NR2F1, FOXP2, NONO, MINK1, PUM2, ATN1, MAML2, SF3A1, CDX2, RAI1, VEZF1, NFAT5, TP73, NR1H2, AR, LRCH4, FOXJ2, NSUN2, FOXP1, FBXO11, ATXN3L, ABCF1, JUN, MGA, ARNT, NCOR2, NFYA, MKL1, PROX1, LIN7A, MED9, ATXN3, MLLT10, CDC2L6, SFPQ, NCOA6, CREBBP, BMP2K, CDX1, POLG, PURA, ARID2, CHERP, EP400, …	128	8291	15360	1.44735	8.1857e-05	3.14847e-06	2.98054e-05
GOTERM_BP_ALL	GO:0044237~cellular metabolic process	99	0.5858	3.92309e-08	ST6GALNAC5, OTX2, TNS1, NCOA3, ZFP36L2, TNRC4, TFCP2, SP1, LMX1A, ARID1A, LIMD1, WWTR1, AAK1, GLS, JMJD1C, NR2F1, FOXP2, NONO, MINK1, PUM2, ATN1, MAML2, SF3A1, CDX2, RAI1, VEZF1, NFAT5, TP73, NR1H2, AR, LRCH4, FOXJ2, NSUN2, FOXP1, FBXO11, ATXN3L, ABCF1, JUN, MGA, ARNT, NCOR2, NFYA, TOLLIP, MKL1, PROX1, MED9, ATXN3, MLLT10, CDC2L6, SFPQ, NCOA6, CREBBP, BMP2K, CDX1, POLG, PURA, ARID2, CHERP, EP400,…	128	8269	15360	1.43669	0.000206098	7.63402e-06	7.50482e-05
GOTERM_BP_ALL	GO:0008152~metabolic process	102	0.6036	1.60441e-06	ST6GALNAC5, OTX2, TNS1, NCOA3, ZFP36L2, TNRC4, TFCP2, SP1, LMX1A, ARID1A, LIMD1, WWTR1, AAK1, GLS, JMJD1C, NR2F1, FOXP2, RSPO1, NONO, MINK1, PUM2, ATN1, MAML2, SF3A1, CDX2, RAI1, VEZF1, NFAT5, TP73, NR1H2, AR, LRCH4, FOXJ2, NSUN2, FOXP1, FBXO11, ATXN3L, ABCF1, JUN, MGA, ARNT, NCOR2, NFYA, TOLLIP, MKL1, PROX1, LIN7A, MED9, ATXN3, MLLT10, CDC2L6, SFPQ, NCOA6, CREBBP, BMP2K, CDX1, POLG, PURA, ARID2,…	128	9181	15360	1.33319	0.00839417	0.00026339	0.00306918
Functional Group 4	Median: 4.942899357902896E-9	Geo: 8.07745322696934E-9	SMARCA2, INTS7, CXXC1, MAML3, ARID1A, ATXN3, ING2, MED12, MAML2, JUN, WWTR1, NCOA6, CREBBP, MLL2, EAF2, TBP, HDAC9, NUP54, LRCH4, EP300, NCOR2, TFEB, NFYA, SFPQ, NSUN2, FXC1, POLG,
Category	Term	Count	%	PValue	Genes	List Total	Pop Hits	Pop Total	Fold Enrichment	Bonferroni	Benjamini	FDR
GOTERM_CC_ALL	GO:0005654~nucleoplasm	23	0.1361	2.79116e-10	SMARCA2, INTS7, CXXC1, MAML3, ARID1A, ATXN3, ING2, MED12, MAML2, JUN, WWTR1, NCOA6, CREBBP, MLL2, EAF2, TBP, HDAC9, NUP54, LRCH4, EP300, NCOR2, TFEB, NFYA,	138	497	15857	5.31757	2.42273e-07	3.02841e-08	4.33035e-07
GOTERM_CC_ALL	GO:0031981~nuclear lumen	25	0.1479	2.55926e-09	CXXC1, MAML3, ATXN3, MAML2, SFPQ, NCOA6, CREBBP, LRCH4, NUP54, TFEB, NSUN2, SMARCA2, INTS7, ARID1A, ING2, MED12, JUN, WWTR1, MLL2, EAF2, TBP, HDAC9, EP300, NCOR2, NFYA,	138	667	15857	4.30681	2.22144e-06	2.22144e-07	3.97057e-06
GOTERM_CC_ALL	GO:0044451~nucleoplasm part	20	0.1183	4.9429e-09	INTS7, CXXC1, MAML3, ARID1A, ING2, MED12, MAML2, JUN, WWTR1, NCOA6, CREBBP, MLL2, EAF2, TBP, HDAC9, LRCH4, EP300, NCOR2, TFEB, NFYA,	138	428	15857	5.36943	4.29043e-06	3.9004e-07	7.66867e-06
GOTERM_CC_ALL	GO:0043233~organelle lumen	27	0.1598	9.86837e-08	CXXC1, MAML3, ATXN3, FXC1, MAML2, SFPQ, NCOA6, CREBBP, POLG, LRCH4, NUP54, TFEB, NSUN2, SMARCA2, INTS7, ARID1A, ING2, MED12, JUN, WWTR1, MLL2, EAF2, TBP, HDAC9, EP300, NCOR2, NFYA,	138	934	15857	3.32169	8.56538e-05	6.58901e-06	0.000153103
GOTERM_CC_ALL	GO:0031974~membrane-enclosed lumen	27	0.1598	9.86837e-08	CXXC1, MAML3, ATXN3, FXC1, MAML2, SFPQ, NCOA6, CREBBP, POLG, LRCH4, NUP54, TFEB, NSUN2, SMARCA2, INTS7, ARID1A, ING2, MED12, JUN, WWTR1, MLL2, EAF2, TBP, HDAC9, EP300, NCOR2, NFYA,	138	934	15857	3.32169	8.56538e-05	6.58901e-06	0.000153103
Functional Group 5	Median: 4.282211502801865E-9	Geo: 2.2983591860292462E-8	MAML3, ARID1A, ING2, BHLHB8, MED12, MEF2A, MAML2, JUN, WWTR1, NCOA3, NCOA6, CREBBP, NFAT5, TP73, FOXA2, EP300, TFEB, SP1, NFYA, BARHL2, PURA, AMOT, TTK,
Category	Term	Count	%	PValue	Genes	List Total	Pop Hits	Pop Total	Fold Enrichment	Bonferroni	Benjamini	FDR
GOTERM_BP_ALL	GO:0045941~positive regulation of transcription	19	0.1124	1.92098e-10	MAML3, ARID1A, ING2, BHLHB8, MED12, MEF2A, MAML2, JUN, WWTR1, NCOA3, NCOA6, CREBBP, NFAT5, TP73, FOXA2, EP300, TFEB, SP1, NFYA,	128	326	15360	6.99387	1.00928e-06	5.31201e-08	3.6748e-07
GOTERM_BP_ALL	GO:0045935~positive regulation of nucleobase, nucleoside, nucleotide and nucleic acid metabolic process	19	0.1124	3.1354e-10	MAML3, ARID1A, ING2, BHLHB8, MED12, MEF2A, MAML2, JUN, WWTR1, NCOA3, NCOA6, CREBBP, NFAT5, TP73, FOXA2, EP300, TFEB, SP1, NFYA,	128	336	15360	6.78571	1.64734e-06	8.2367e-08	5.99797e-07
GOTERM_BP_ALL	GO:0031325~positive regulation of cellular metabolic process	20	0.1183	1.41136e-09	BARHL2, MAML3, ARID1A, ING2, BHLHB8, MED12, MEF2A, MAML2, JUN, WWTR1, NCOA3, NCOA6, CREBBP, NFAT5, TP73, FOXA2, EP300, TFEB, SP1, NFYA,	128	416	15360	5.76923	7.41525e-06	3.37058e-07	2.69991e-06
GOTERM_BP_ALL	GO:0009893~positive regulation of metabolic process	20	0.1183	4.28221e-09	BARHL2, MAML3, ARID1A, ING2, BHLHB8, MED12, MEF2A, MAML2, JUN, WWTR1, NCOA3, NCOA6, CREBBP, NFAT5, TP73, FOXA2, EP300, TFEB, SP1, NFYA,	128	445	15360	5.39326	2.24985e-05	9.78206e-07	8.19181e-06
GOTERM_BP_ALL	GO:0045893~positive regulation of transcription, DNA-dependent	16	0.0947	4.51107e-09	MAML3, ARID1A, BHLHB8, MED12, MAML2, JUN, WWTR1, NCOA3, NCOA6, NFAT5, TP73, FOXA2, EP300, TFEB, SP1, NFYA,	128	263	15360	7.30038	2.37009e-05	9.87549e-07	8.62961e-06
GOTERM_BP_ALL	GO:0048522~positive regulation of cellular process	23	0.1361	2.0708e-05	BARHL2, PURA, MAML3, ARID1A, AMOT, ING2, BHLHB8, MED12, MEF2A, MAML2, JUN, WWTR1, NCOA3, TTK, NCOA6, CREBBP, NFAT5, FOXA2, TP73, EP300, TFEB, SP1, NFYA,	128	996	15360	2.77108	0.103091	0.00319491	0.0396066
GOTERM_BP_ALL	GO:0048518~positive regulation of biological process	23	0.1361	9.96292e-05	BARHL2, PURA, MAML3, ARID1A, AMOT, ING2, BHLHB8, MED12, MEF2A, MAML2, JUN, WWTR1, NCOA3, TTK, NCOA6, CREBBP, NFAT5, FOXA2, TP73, EP300, TFEB, SP1, NFYA,	128	1106	15360	2.49548	0.407543	0.0126866	0.190417
Functional Group 6	Median: 9.065200137530155E-5	Geo: 8.812804163916445E-5	NR5A2, NR4A3, NR2F1, NR2F2, NR1H2, AR,
Category	Term	Count	%	PValue	Genes	List Total	Pop Hits	Pop Total	Fold Enrichment	Bonferroni	Benjamini	FDR
INTERPRO	IPR008946:Nuclear hormone receptor, ligand-binding	6	0.0355	2.90606e-05	NR5A2, NR4A3, NR2F1, NR2F2, NR1H2, AR,	132	49	17845	16.5538	0.158031	0.0824114	0.0562713
INTERPRO	IPR000536:Nuclear hormone receptor, ligand-binding, core	6	0.0355	2.90606e-05	NR5A2, NR4A3, NR2F1, NR2F2, NR1H2, AR,	132	49	17845	16.5538	0.158031	0.0824114	0.0562713
INTERPRO	IPR001628:Zinc finger, nuclear hormone receptor-type	6	0.0355	3.53815e-05	NR5A2, NR4A3, NR2F1, NR2F2, NR1H2, AR,	132	51	17845	15.9046	0.188951	0.0510097	0.0685067
UP_SEQ_FEATURE	zinc finger region:NR C4-type	6	0.0355	4.12305e-05	NR5A2, NR4A3, NR2F1, NR2F2, NR1H2, AR,	116	41	12056	15.2094	0.540579	0.0926469	0.0893862
UP_SEQ_FEATURE	DNA-binding region:Nuclear receptor	6	0.0355	4.12305e-05	NR5A2, NR4A3, NR2F1, NR2F2, NR1H2, AR,	116	41	12056	15.2094	0.540579	0.0926469	0.0893862
SMART	SM00430:HOLI	6	0.0355	0.000140073	NR5A2, NR4A3, NR2F1, NR2F2, NR1H2, AR,	103	49	9899	11.7682	0.0815158	0.0416242	0.207006
GOTERM_MF_ALL	GO:0003707~steroid hormone receptor activity	6	0.0355	0.000169686	NR5A2, NR4A3, NR2F1, NR2F2, NR1H2, AR,	148	60	16968	11.4649	0.386392	0.0320355	0.3037
SMART	SM00399:ZnF_C4	6	0.0355	0.000169766	NR5A2, NR4A3, NR2F1, NR2F2, NR1H2, AR,	103	51	9899	11.3067	0.0979243	0.0337689	0.250836
GOTERM_MF_ALL	GO:0004879~ligand-dependent nuclear receptor activity	6	0.0355	0.00032805	NR5A2, NR4A3, NR2F1, NR2F2, NR1H2, AR,	148	69	16968	9.96945	0.611041	0.0540315	0.58635
INTERPRO	IPR001723:Steroid hormone receptor	5	0.0296	0.000420266	NR5A2, NR4A3, NR2F1, NR2F2, NR1H2,	132	48	17845	14.0822	0.91693	0.299135	0.81086
Functional Group 7	Median: 6.65132913679367E-5	Geo: 9.535215929765001E-5	MLL3, ARID2, JMJD1C, EP400, ARID1A, NCOR1, ING2, HDAC9, EP300, CREBBP, SOX6, CHD1,
Category	Term	Count	%	PValue	Genes	List Total	Pop Hits	Pop Total	Fold Enrichment	Bonferroni	Benjamini	FDR
GOTERM_BP_ALL	GO:0016568~chromatin modification	10	0.0592	4.4052e-05	MLL3, ARID2, JMJD1C, EP400, ARID1A, NCOR1, ING2, HDAC9, EP300, CREBBP,	128	201	15360	5.97015	0.206621	0.00607239	0.0842372
GOTERM_BP_ALL	GO:0006325~establishment and/or maintenance of chromatin architecture	12	0.071	6.09011e-05	MLL3, SOX6, ARID2, JMJD1C, EP400, ARID1A, NCOR1, ING2, HDAC9, CHD1, EP300, CREBBP,	128	315	15360	4.57143	0.273839	0.00817115	0.116439
GOTERM_BP_ALL	GO:0006323~DNA packaging	12	0.071	7.21255e-05	MLL3, SOX6, ARID2, JMJD1C, EP400, ARID1A, NCOR1, ING2, HDAC9, CHD1, EP300, CREBBP,	128	321	15360	4.48598	0.315428	0.00942929	0.137885
GOTERM_BP_ALL	GO:0051276~chromosome organization and biogenesis	12	0.071	0.000427211	MLL3, SOX6, ARID2, JMJD1C, EP400, ARID1A, NCOR1, ING2, HDAC9, CHD1, EP300, CREBBP,	128	394	15360	3.65482	0.894077	0.0447835	0.814091
Functional Group 8	Median: 0.0010853426762438916	Geo: 0.0013186473156539817	HNRPD, TNRC4, CPEB3, HNRPDL, NONO, TNRC6A, TNRC6B, SFPQ, SFRS15,
Category	Term	Count	%	PValue	Genes	List Total	Pop Hits	Pop Total	Fold Enrichment	Bonferroni	Benjamini	FDR
INTERPRO	IPR012677:Nucleotide-binding, alpha-beta plait	9	0.0533	0.000221789	HNRPD, TNRC4, CPEB3, HNRPDL, NONO, TNRC6A, TNRC6B, SFPQ, SFRS15,	132	220	17845	5.53048	0.730965	0.230937	0.428699
INTERPRO	IPR000504:RNA recognition motif, RNP-1	8	0.0473	0.00108534	HNRPD, TNRC4, CPEB3, HNRPDL, NONO, TNRC6A, SFPQ, SFRS15,	132	216	17845	5.00701	0.998384	0.55222	2.08133
SMART	SM00360:RRM	8	0.0473	0.00952533	HNRPD, TNRC4, CPEB3, HNRPDL, NONO, TNRC6A, SFPQ, SFRS15,	103	230	9899	3.34285	0.997001	0.765991	13.2015
Functional Group 9	Median: 0.0014037452596584621	Geo: 0.001320430491458001	PURA, FOXP1, ATN1, NCOR1, FOXP2, HDAC9, NR1H2, LRCH4, WWTR1, NCOR2, SPTBN5, JUN,
Category	Term	Count	%	PValue	Genes	List Total	Pop Hits	Pop Total	Fold Enrichment	Bonferroni	Benjamini	FDR
GOTERM_BP_ALL	GO:0016481~negative regulation of transcription	10	0.0592	0.000868552	PURA, FOXP1, ATN1, NCOR1, FOXP2, HDAC9, NR1H2, LRCH4, WWTR1, NCOR2,	128	300	15360	4	0.989594	0.0872627	1.64851
GOTERM_BP_ALL	GO:0009892~negative regulation of metabolic process	12	0.071	0.000985764	SPTBN5, PURA, FOXP1, ATN1, NCOR1, FOXP2, HDAC9, JUN, NR1H2, LRCH4, WWTR1, NCOR2,	128	436	15360	3.30275	0.994382	0.096612	1.869
GOTERM_BP_ALL	GO:0031324~negative regulation of cellular metabolic process	11	0.0651	0.00140375	PURA, FOXP1, ATN1, NCOR1, FOXP2, HDAC9, JUN, NR1H2, LRCH4, WWTR1, NCOR2,	128	387	15360	3.41085	0.999377	0.129993	2.65145
GOTERM_BP_ALL	GO:0045934~negative regulation of nucleobase, nucleoside, nucleotide and nucleic acid metabolic process	10	0.0592	0.00161576	PURA, FOXP1, ATN1, NCOR1, FOXP2, HDAC9, NR1H2, LRCH4, WWTR1, NCOR2,	128	328	15360	3.65854	0.999796	0.145582	3.04607
GOTERM_BP_ALL	GO:0045892~negative regulation of transcription, DNA-dependent	8	0.0473	0.00206701	PURA, FOXP1, ATN1, NCOR1, FOXP2, HDAC9, WWTR1, NCOR2,	128	215	15360	4.46512	0.999981	0.179351	3.88094
Functional Group 10	Median: 0.0038507601414270415	Geo: 0.004038568144076343	NR5A2, NR4A3, NR1H2, AR,
Category	Term	Count	%	PValue	Genes	List Total	Pop Hits	Pop Total	Fold Enrichment	Bonferroni	Benjamini	FDR
UP_SEQ_FEATURE	region of interest:Ligand-binding	4	0.0237	0.00166868	NR5A2, NR4A3, NR1H2, AR,	116	25	12056	16.629	1	0.927586	3.55739
INTERPRO	IPR013088:Zinc finger, NHR/GATA-type	4	0.0237	0.00385076	NR5A2, NR4A3, NR1H2, AR,	132	43	17845	12.5758	1	0.89809	7.20039
INTERPRO	IPR000324:Vitamin D receptor	3	0.0178	0.0102509	NR5A2, NR1H2, AR,	132	21	17845	19.3128	1	0.966232	18.0917
Functional Group 11	Median: 0.006099429873557163	Geo: 0.004799297162138309	BARHL2, LMX1A, NCOR1, NKX2-3, CDX1, ZFHX4, OTX2, NCOR2, CDX2, PROX1,
Category	Term	Count	%	PValue	Genes	List Total	Pop Hits	Pop Total	Fold Enrichment	Bonferroni	Benjamini	FDR
INTERPRO	IPR012287:Homeodomain-related	9	0.0533	0.000355891	BARHL2, LMX1A, NCOR1, NKX2-3, CDX1, ZFHX4, OTX2, NCOR2, CDX2,	132	236	17845	5.15553	0.878385	0.296121	0.687061
SP_PIR_KEYWORDS	Homeobox	8	0.0473	0.00313703	BARHL2, LMX1A, PROX1, NKX2-3, CDX1, ZFHX4, OTX2, CDX2,	146	232	17599	4.15659	0.964892	0.154195	4.88147
INTERPRO	IPR001356:Homeobox	7	0.0414	0.00609943	BARHL2, LMX1A, NKX2-3, CDX1, ZFHX4, OTX2, CDX2,	132	223	17845	4.24361	1	0.951089	11.1747
UP_SEQ_FEATURE	DNA-binding region:Homeobox	6	0.0355	0.0135996	BARHL2, LMX1A, NKX2-3, CDX1, OTX2, CDX2,	116	148	12056	4.21342	1	1	25.6945
SMART	SM00389:HOX	7	0.0414	0.0274939	BARHL2, LMX1A, NKX2-3, CDX1, ZFHX4, OTX2, CDX2,	103	223	9899	3.01681	1	0.910856	33.7943
Functional Group 12	Median: 0.012633388154630904	Geo: 0.00597487009415165	JMJD1C, MED12, NCOA3, NCOA6,
Category	Term	Count	%	PValue	Genes	List Total	Pop Hits	Pop Total	Fold Enrichment	Bonferroni	Benjamini	FDR
GOTERM_MF_ALL	GO:0046966~thyroid hormone receptor binding	4	0.0237	0.00127403	JMJD1C, MED12, NCOA3, NCOA6,	148	25	16968	18.3438	0.974498	0.175605	2.25905
GOTERM_MF_ALL	GO:0035257~nuclear hormone receptor binding	4	0.0237	0.0126334	JMJD1C, MED12, NCOA3, NCOA6,	148	56	16968	8.18919	1	0.810469	20.3778
GOTERM_MF_ALL	GO:0051427~hormone receptor binding	4	0.0237	0.0132521	JMJD1C, MED12, NCOA3, NCOA6,	148	57	16968	8.04552	1	0.811627	21.2674
Functional Group 13	Median: 0.011837001943112258	Geo: 0.008383189824043798	MLL3, CXXC1, MLLT10, CREBBP, ZFP36L2, RAI1, PHC3, VEZF1, NR1H2, AR, SP1, FOXP1, FBXO11, ING2, THAP11, TCF20, NR5A2, MLL2, ZNF500, NR4A3, FOXP2, NR2F1, NR2F2, C14orf4, ZFHX4, SF1, PHC1, EP300, ATRX, FXC1, TP73, LMX1A, LIMD1, LOC91431, ZFR, ARID2, SLC39A13, JMJD1C, MEGF9, CACNA1A, POLG,
Category	Term	Count	%	PValue	Genes	List Total	Pop Hits	Pop Total	Fold Enrichment	Bonferroni	Benjamini	FDR
SP_PIR_KEYWORDS	zinc-finger	29	0.1716	0.000137748	MLL3, CXXC1, MLLT10, CREBBP, ZFP36L2, RAI1, PHC3, VEZF1, NR1H2, AR, SP1, FOXP1, FBXO11, ING2, THAP11, TCF20, NR5A2, MLL2, ZNF500, NR4A3, FOXP2, NR2F1, NR2F2, C14orf4, ZFHX4, SF1, PHC1, EP300, ATRX,	146	1629	17599	2.14591	0.136576	0.0132613	0.219186
SP_PIR_KEYWORDS	zinc	33	0.1953	0.000171789	MLL3, CXXC1, MLLT10, FXC1, CREBBP, ZFP36L2, RAI1, PHC3, VEZF1, TP73, NR1H2, AR, SP1, LMX1A, FOXP1, FBXO11, ING2, LIMD1, THAP11, TCF20, NR5A2, MLL2, ZNF500, NR4A3, FOXP2, NR2F1, NR2F2, C14orf4, ZFHX4, SF1, PHC1, EP300, ATRX,	146	2007	17599	1.98199	0.167351	0.0129964	0.273282
GOTERM_MF_ALL	GO:0008270~zinc ion binding	38	0.2249	0.000267077	MLL3, CXXC1, FXC1, MLLT10, CREBBP, LOC91431, ZFP36L2, RAI1, PHC3, VEZF1, TP73, NR1H2, AR, ZFR, SP1, ARID2, SLC39A13, LMX1A, FOXP1, FBXO11, ING2, LIMD1, THAP11, TCF20, NR5A2, MLL2, ZNF500, JMJD1C, NR4A3, FOXP2, NR2F1, NR2F2, C14orf4, ZFHX4, SF1, PHC1, EP300, ATRX,	148	2400	16968	1.81527	0.536408	0.0469109	0.477615
GOTERM_MF_ALL	GO:0046914~transition metal ion binding	38	0.2249	0.00853657	MLL3, CXXC1, FXC1, MLLT10, CREBBP, LOC91431, ZFP36L2, RAI1, PHC3, VEZF1, TP73, NR1H2, AR, ZFR, SP1, ARID2, SLC39A13, LMX1A, FOXP1, FBXO11, ING2, LIMD1, THAP11, TCF20, NR5A2, MLL2, ZNF500, JMJD1C, NR4A3, FOXP2, NR2F1, NR2F2, C14orf4, ZFHX4, SF1, PHC1, EP300, ATRX,	148	2908	16968	1.49816	1	0.691162	14.2438
SP_PIR_KEYWORDS	metal-binding	33	0.1953	0.0151374	MLL3, CXXC1, MLLT10, FXC1, CREBBP, ZFP36L2, RAI1, PHC3, VEZF1, TP73, NR1H2, AR, SP1, LMX1A, FOXP1, FBXO11, ING2, LIMD1, THAP11, TCF20, NR5A2, MLL2, ZNF500, NR4A3, FOXP2, NR2F1, NR2F2, C14orf4, ZFHX4, SF1, PHC1, EP300, ATRX,	146	2649	17599	1.50164	1	0.52245	21.5696
GOTERM_MF_ALL	GO:0043169~cation binding	40	0.2367	0.227309	MLL3, MEGF9, CXXC1, FXC1, MLLT10, CREBBP, LOC91431, ZFP36L2, RAI1, PHC3, VEZF1, TP73, NR1H2, CACNA1A, AR, ZFR, SP1, ARID2, SLC39A13, LMX1A, FOXP1, FBXO11, ING2, LIMD1, THAP11, TCF20, NR5A2, MLL2, ZNF500, JMJD1C, NR4A3, FOXP2, NR2F1, NR2F2, C14orf4, ZFHX4, SF1, PHC1, EP300, ATRX,	148	4006	16968	1.14477	1	1	99.0167
GOTERM_MF_ALL	GO:0046872~metal ion binding	41	0.2426	0.337079	MLL3, MEGF9, CXXC1, FXC1, MLLT10, CREBBP, LOC91431, ZFP36L2, RAI1, PHC3, VEZF1, TP73, NR1H2, CACNA1A, POLG, AR, ZFR, SP1, ARID2, SLC39A13, LMX1A, FOXP1, FBXO11, ING2, LIMD1, THAP11, TCF20, NR5A2, MLL2, ZNF500, NR4A3, JMJD1C, FOXP2, NR2F1, NR2F2, C14orf4, ZFHX4, SF1, PHC1, EP300, ATRX,	148	4312	16968	1.09012	1	1	99.9369
GOTERM_MF_ALL	GO:0043167~ion binding	41	0.2426	0.389826	MLL3, MEGF9, CXXC1, FXC1, MLLT10, CREBBP, LOC91431, ZFP36L2, RAI1, PHC3, VEZF1, TP73, NR1H2, CACNA1A, POLG, AR, ZFR, SP1, ARID2, SLC39A13, LMX1A, FOXP1, FBXO11, ING2, LIMD1, THAP11, TCF20, NR5A2, MLL2, ZNF500, NR4A3, JMJD1C, FOXP2, NR2F1, NR2F2, C14orf4, ZFHX4, SF1, PHC1, EP300, ATRX,	148	4397	16968	1.06905	1	1	99.9857
Functional Group 14	Median: 0.008250603928688649	Geo: 0.010563065580489913	FOXJ2, FOXP1, FOXA2, FOXP2, ARID2,
Category	Term	Count	%	PValue	Genes	List Total	Pop Hits	Pop Total	Fold Enrichment	Bonferroni	Benjamini	FDR
INTERPRO	IPR001766:Fork head transcription factor	4	0.0237	0.00466158	FOXJ2, FOXP1, FOXA2, FOXP2,	132	46	17845	11.7556	1	0.919074	8.65249
UP_SEQ_FEATURE	DNA-binding region:Fork-head	4	0.0237	0.00480074	FOXJ2, FOXP1, FOXA2, FOXP2,	116	36	12056	11.5479	1	0.997647	9.91111
SMART	SM00339:FH	4	0.0237	0.0117005	FOXJ2, FOXP1, FOXA2, FOXP2,	103	46	9899	8.35711	0.99921	0.760407	15.9789
INTERPRO	IPR011991:Winged helix repressor DNA-binding	5	0.0296	0.0475462	FOXJ2, ARID2, FOXP1, FOXA2, FOXP2,	132	185	17845	3.65377	1	0.999985	61.0742
Functional Group 15	Median: 0.010074155191696786	Geo: 0.01355214897734016	ARID1A, MED12, NCOA3, NCOA6,
Category	Term	Count	%	PValue	Genes	List Total	Pop Hits	Pop Total	Fold Enrichment	Bonferroni	Benjamini	FDR
GOTERM_BP_ALL	GO:0030518~steroid hormone receptor signaling pathway	4	0.0237	0.00815277	ARID1A, MED12, NCOA3, NCOA6,	128	50	15360	9.6	1	0.511706	14.4954
GOTERM_BP_ALL	GO:0030522~intracellular receptor-mediated signaling pathway	4	0.0237	0.0100742	ARID1A, MED12, NCOA3, NCOA6,	128	54	15360	8.88889	1	0.581927	17.609
GOTERM_BP_ALL	GO:0030521~androgen receptor signaling pathway	3	0.0178	0.0303047	ARID1A, MED12, NCOA3,	128	33	15360	10.9091	1	0.910471	44.4947
Functional Group 16	Median: 0.017147717752800395	Geo: 0.015298739046060434	EP400, NCOR1, C14orf43, NCOR2,
Category	Term	Count	%	PValue	Genes	List Total	Pop Hits	Pop Total	Fold Enrichment	Bonferroni	Benjamini	FDR
INTERPRO	IPR001005:SANT, DNA-binding	4	0.0237	0.00693115	EP400, NCOR1, C14orf43, NCOR2,	132	53	17845	10.203	1	0.957862	12.6034
SMART	SM00717:SANT	4	0.0237	0.0171477	EP400, NCOR1, C14orf43, NCOR2,	103	53	9899	7.25334	0.999972	0.826195	22.575
INTERPRO	IPR014778:Myb, DNA-binding	3	0.0178	0.0301269	NCOR1, C14orf43, NCOR2,	132	37	17845	10.9613	1	0.999733	44.7049
Functional Group 17	Median: 0.026739543754472024	Geo: 0.016730546642776577	SMARCA2, EP400, CHD1, ATRX, DHX29,
Category	Term	Count	%	PValue	Genes	List Total	Pop Hits	Pop Total	Fold Enrichment	Bonferroni	Benjamini	FDR
INTERPRO	IPR000330:SNF2-related	4	0.0237	0.00179572	SMARCA2, EP400, CHD1, ATRX,	132	33	17845	16.3866	0.999976	0.693349	3.42128
INTERPRO	IPR014001:DEAD-like helicase, N-terminal	5	0.0296	0.00825954	SMARCA2, EP400, CHD1, ATRX, DHX29,	132	108	17845	6.25877	1	0.969999	14.8401
INTERPRO	IPR014021:Helicase, superfamily 1 and 2, ATP-binding	5	0.0296	0.00907702	SMARCA2, EP400, CHD1, ATRX, DHX29,	132	111	17845	6.08961	1	0.972626	16.1895
INTERPRO	IPR001650:DNA/RNA helicase, C-terminal	5	0.0296	0.00965032	SMARCA2, EP400, CHD1, ATRX, DHX29,	132	113	17845	5.98183	1	0.972329	17.1237
SP_PIR_KEYWORDS	helicase	5	0.0296	0.0243519	SMARCA2, EP400, CHD1, ATRX, DHX29,	146	133	17599	4.53162	1	0.665467	32.4761
SMART	SM00490:HELICc	5	0.0296	0.0291271	SMARCA2, EP400, CHD1, ATRX, DHX29,	103	113	9899	4.25251	1	0.893844	35.4202
SMART	SM00487:DEXDc	5	0.0296	0.0291271	SMARCA2, EP400, CHD1, ATRX, DHX29,	103	113	9899	4.25251	1	0.893844	35.4202
UP_SEQ_FEATURE	domain:Helicase C-terminal	4	0.0237	0.0336096	SMARCA2, EP400, CHD1, ATRX,	116	74	12056	5.61789	1	1	52.3594
UP_SEQ_FEATURE	domain:Helicase ATP-binding	4	0.0237	0.0383892	SMARCA2, EP400, CHD1, ATRX,	116	78	12056	5.3298	1	1	57.2166
GOTERM_MF_ALL	GO:0004386~helicase activity	5	0.0296	0.0496159	SMARCA2, EP400, CHD1, ATRX, DHX29,	148	159	16968	3.6053	1	0.99465	59.8324
Functional Group 18	Median: 0.018120503779647253	Geo: 0.018292929592077335	NONO, ATXN3, TP73, POLG, SFPQ, NCOA6, ATRX, ANKRD17,
Category	Term	Count	%	PValue	Genes	List Total	Pop Hits	Pop Total	Fold Enrichment	Bonferroni	Benjamini	FDR
GOTERM_BP_ALL	GO:0006281~DNA repair	8	0.0473	0.00675936	NONO, ATXN3, TP73, POLG, SFPQ, NCOA6, ATRX, ANKRD17,	128	267	15360	3.59551	1	0.453363	12.168
GOTERM_BP_ALL	GO:0006974~response to DNA damage stimulus	8	0.0473	0.0181205	NONO, ATXN3, TP73, POLG, SFPQ, NCOA6, ATRX, ANKRD17,	128	324	15360	2.96296	1	0.777143	29.5186
GOTERM_BP_ALL	GO:0009719~response to endogenous stimulus	8	0.0473	0.0499775	NONO, ATXN3, TP73, POLG, SFPQ, NCOA6, ATRX, ANKRD17,	128	403	15360	2.38213	1	0.973751	62.4981
Functional Group 19	Median: 0.02248254119830577	Geo: 0.01885009685948681	MGA, BHLHB8, ARNT, NCOA3, TFEB,
Category	Term	Count	%	PValue	Genes	List Total	Pop Hits	Pop Total	Fold Enrichment	Bonferroni	Benjamini	FDR
INTERPRO	IPR001092:Basic helix-loop-helix dimerisation region bHLH	5	0.0296	0.0099456	MGA, BHLHB8, ARNT, NCOA3, TFEB,	132	114	17845	5.92936	1	0.969197	17.601
INTERPRO	IPR011598:Helix-loop-helix DNA-binding	4	0.0237	0.0224825	MGA, BHLHB8, ARNT, TFEB,	132	82	17845	6.5946	1	0.998354	35.6237
SMART	SM00353:HLH	5	0.0296	0.0299547	MGA, BHLHB8, ARNT, NCOA3, TFEB,	103	114	9899	4.21521	1	0.842138	36.2297
Functional Group 20	Median: 0.04033125916485324	Geo: 0.039112275658927914	SMARCA2, EP300, CREBBP,
Category	Term	Count	%	PValue	Genes	List Total	Pop Hits	Pop Total	Fold Enrichment	Bonferroni	Benjamini	FDR
UP_SEQ_FEATURE	domain:Bromo	3	0.0178	0.018398	SMARCA2, EP300, CREBBP,	116	22	12056	14.1724	1	1	33.1519
INTERPRO	IPR001487:Bromodomain	3	0.0178	0.0397056	SMARCA2, EP300, CREBBP,	132	43	17845	9.43182	1	0.999932	54.3755
SP_PIR_KEYWORDS	bromodomain	3	0.0178	0.0409569	SMARCA2, EP300, CREBBP,	146	39	17599	9.27239	1	0.831897	48.6299
SMART	SM00297:BROMO	3	0.0178	0.0782175	SMARCA2, EP300, CREBBP,	103	45	9899	6.40712	1	0.970732	70.0249
Functional Group 21	Median: 0.03328109608707894	Geo: 0.04092624449915222	MLL2, SPRR2E, TBP, SFPQ, CHD1, NUP54,
Category	Term	Count	%	PValue	Genes	List Total	Pop Hits	Pop Total	Fold Enrichment	Bonferroni	Benjamini	FDR
UP_SEQ_FEATURE	repeat:1	6	0.0355	0.0319889	MLL2, SPRR2E, TBP, SFPQ, CHD1, NUP54,	116	185	12056	3.37074	1	1	50.5962
UP_SEQ_FEATURE	repeat:2	6	0.0355	0.0332811	MLL2, SPRR2E, TBP, SFPQ, CHD1, NUP54,	116	187	12056	3.33469	1	1	52.007
UP_SEQ_FEATURE	repeat:3	5	0.0296	0.0643886	MLL2, SPRR2E, SFPQ, CHD1, NUP54,	116	158	12056	3.28896	1	1	76.3901
